# Supplementary material for: Collaborative orchestration of BH3-only proteins governs Bak/Bax-dependent hepatocyte apoptosis under antiapoptotic protein-deficiency in mice
Source: Cell Death Differ. 2025 Feb 24;32(6):1153–66. doi: 10.1038/s41418-025-01458-y (PMC12162870; doi:10.1038/s41418-025-01458-y)
Supplement: Supplementary file 2 — Supplementary Table 1 [file 41418_2025_1458_MOESM2_ESM.xlsx]

## Sheet: Suppl. Tabe. 1
Supplementary Table 1. RNA-seq analysis of Bcl-xL-, Mcl-1-, Bid-, Bim-, Puma-, Noxa- deficient hepatocytes and Bcl-xL-, Mcl-1-, Bid-, Bim-, Puma-deficient hepatocytes.
					Group Name	QKO				TKO							Group Name	Triple KO		Quadruple KO		Triple KO				Quadruple KO				Triple KO				Quadruple KO
	Bid-/- Bim-/- Puma-/- Noxa-/- vs Bid-/- Bim-/- Puma-/- Noxa+/+		Bid-/- Bim-/- Puma-/- Noxa+/+ vs Bid-/- Bim-/- Puma-/- Noxa-/-		Sample Name	Quadruple KO1	Quadruple KO2	Quadruple KO3	Quadruple KO4	Triple KO1	Triple KO2	Triple KO3	Triple KO4				Sample Name	Triple KO1, Triple KO2, Triple KO3, Triple KO4		Quadruple KO1, Quadruple KO2, Quadruple KO3, Quadruple KO4		Triple KO1	Triple KO2	Triple KO3	Triple KO4	Quadruple KO1	Quadruple KO2	Quadruple KO3	Quadruple KO4	Triple KO1	Triple KO2	Triple KO3	Triple KO4	Quadruple KO1	Quadruple KO2	Quadruple KO3	Quadruple KO4
gene name	Fold Change	Student's t-test p-value	Fold Change	Student's t-test p-value	gene name	Processed log2	Processed log2	Processed log2	Processed log2	Processed log2	Processed log2	Processed log2	Processed log2	gene name	Description	NCBI Gene ID [uid]	gene name	Normalized FPKM	Geometric Mean	Normalized FPKM	Geometric Mean	Normalized FPKM	Normalized FPKM	Normalized FPKM	Normalized FPKM	Normalized FPKM	Normalized FPKM	Normalized FPKM	Normalized FPKM	Normalized Count	Normalized Count	Normalized Count	Normalized Count	Normalized Count	Normalized Count	Normalized Count	Normalized Count
Eif2s3y	275.667	2.77505e-13	-275.667	2.77505e-13	Eif2s3y	4.09468	3.96636	4.11024	4.04229	-4.05339	-4.05339	-4.05339	-4.05339	Eif2s3y	"eukaryotic translation initiation factor 2, subunit 3, structural gene Y-linked"	26908	Eif2s3y	0	0	27.5874	27.5667	0	0	0	0	28.367	25.9528	28.6746	27.3553	0	0	0	0	804.039	735.611	812.803	775.408
Mmp23	252.274	5.14513e-08	-252.274	5.14513e-08	Mmp23	3.99174	3.9477	4.03093	3.98733	-4.17886	-3.88187	-3.37975	-4.51722	Mmp23	matrix metallopeptidase 23	26561	Mmp23	0.402426	0.385661	97.3127	97.2924	0.338206	0.415511	0.588488	0.267499	97.4486	94.5188	100.132	97.1512	7.52773	9.24904	13.0994	5.95396	2168.84	2103.63	2228.72	2162.38
Ddx3y	250.643	2.818e-14	-250.643	2.818e-14	Ddx3y	4.02097	3.99886	3.92138	3.99777	-3.98475	-3.98475	-3.98475	-3.98475	Ddx3y	"DEAD (Asp-Glu-Ala-Asp) box polypeptide 3, Y-linked"	26900	Ddx3y	0	0	25.0728	25.0643	0	0	0	0	25.7017	25.3107	23.9873	25.2917	0	0	0	0	2060.58	2029.23	1923.17	2027.75
Mest	155.488	7.18114e-12	-155.488	7.18114e-12	Mest	3.67772	3.65303	3.73219	3.49838	-3.64033	-3.64033	-3.64033	-3.64033	Mest	mesoderm specific transcript	17294	Mest	0.0421997	0	15.5766	15.5488	0.084736	0.0585554	0.0255075	0	15.9571	15.6863	16.5711	14.0918	3.34486	2.3115	1.00692	0	681.176	669.61	707.957	602.162
Flt4	83.6565	9.49796e-12	-83.6565	9.49796e-12	Flt4	3.21512	3.17141	3.24419	3.14209	-3.15851	-3.18061	-3.30854	-3.12515	Flt4	FMS-like tyrosine kinase 4	14257	Flt4	1.05159	1.05039	87.9048	87.8723	1.07596	1.0596	0.969688	1.10113	89.2174	86.5547	91.0334	84.8138	109.57	107.905	98.7494	112.133	9085.28	8814.13	9270.35	8636.98
Kdm5d	81.8397	1.54168e-15	-81.8397	1.54168e-15	Kdm5d	3.17644	3.20782	3.16034	3.16485	-3.17736	-3.17736	-3.17736	-3.17736	Kdm5d	lysine (K)-specific demethylase 5D	20592	Kdm5d	0	0	8.18464	8.18397	0	0	0	0	8.17875	8.35858	8.08796	8.11329	0	0	0	0	778.495	795.611	769.866	772.277
Emb	78.886	2.7159e-08	-78.886	2.7159e-08	Emb	3.07496	3.25994	3.12162	3.14686	-3.31784	-3.31784	-3.31784	-2.64987	Emb	embigin	13723	Emb	0.0803973	0	8.86663	8.85666	0	0.070516	0.0921893	0.158884	8.40285	9.55236	8.67906	8.83224	0	3.08301	4.03059	6.94629	367.352	417.606	379.441	386.138
Uty	71.772	8.5303e-11	-71.772	8.5303e-11	Uty	2.95396	3.06923	3.04771	3.2598	-3.08267	-3.08267	-3.08267	-3.08267	Uty	"ubiquitously transcribed tetratricopeptide repeat gene, Y chromosome"	22290	Uty	0	0	7.19883	7.1772	0	0	0	0	6.56461	7.11061	7.00535	8.11475	0	0	0	0	596.035	645.609	636.063	736.794
Cbx7	68.4268	9.8218e-11	-68.4268	9.8218e-11	Cbx7	2.99742	3.21886	3.06484	2.91186	-3.04825	-3.04825	-3.04825	-3.04825	Cbx7	chromobox 7	52609	Cbx7	0.005103	0	6.86371	6.84268	0	0	0	0.020412	6.6058	7.70172	6.92185	6.22545	0	0	0	0.992327	321.129	374.405	336.504	302.649
Lbp	63.6045	1.25515e-08	-63.6045	1.25515e-08	Lbp	2.92935	3.0999	3.00939	2.94347	-3.3982	-2.87878	-2.77592	-2.92921	Lbp	lipopolysaccharide binding protein	16803	Lbp	0.480436	0.474247	30.1974	30.1642	0.358746	0.514222	0.552221	0.496555	28.8119	32.4273	30.4554	29.0952	15.0555	21.5811	23.1759	20.8389	1209.1	1360.82	1278.12	1221.03
Reep2	45.5668	4.83285e-07	-45.5668	4.83285e-07	Reep2	2.63097	2.89773	2.75547	2.73565	-3.09723	-2.21382	-2.50549	-3.20328	Reep2	receptor accessory protein 2	225362	Reep2	0.141031	0.134972	6.23097	6.21738	0.107628	0.198544	0.162202	0.0957496	5.70537	6.86415	6.2196	6.13476	3.34566	6.16602	5.03823	2.97698	177.594	213.603	193.715	190.982
Ptprm	41.5251	8.1677e-14	-41.5251	8.1677e-14	Ptprm	2.64826	2.67282	2.70146	2.72929	-2.68796	-2.68796	-2.68796	-2.68796	Ptprm	"protein tyrosine phosphatase, receptor type, M"	19274	Ptprm	0	0	4.15343	4.15251	0	0	0	0	4.0398	4.10916	4.19156	4.27319	0	0	0	0	391.68	398.406	406.401	414.316
Dact2	37.7561	1.4137e-09	-37.7561	1.4137e-09	Dact2	2.69449	2.67493	2.36208	2.74579	-2.61932	-2.61932	-2.61932	-2.61932	Dact2	dishevelled-binding antagonist of beta-catenin 2	240025	Dact2	0.0239846	0	3.79551	3.77561	0	0.0327291	0	0.0632091	3.97754	3.92398	3.15901	4.12152	0	1.54151	0	2.97698	187.325	184.803	148.781	194.113
Mmp8	35.7566	2.83917e-08	-35.7566	2.83917e-08	Mmp8	2.66368	2.5942	2.57153	2.49086	-2.79483	-2.79483	-2.22277	-2.50784	Mmp8	matrix metallopeptidase 8	17394	Mmp8	0.0969048	0.0867233	4.15339	4.1496	0.0411356	0.0758097	0.148665	0.122009	4.39721	4.19044	4.12512	3.90078	1.67283	3.08301	6.04588	4.96163	178.81	170.402	167.753	158.63
Pamr1	35.4461	1.93293e-06	-35.4461	1.93293e-06	Pamr1	2.48234	2.63524	2.65323	2.5243	-2.03532	-2.7748	-3.28124	-2.20376	Pamr1	peptidase domain containing associated with muscle regeneration 1	210622	Pamr1	0.254047	0.240397	8.53184	8.52116	0.349158	0.20913	0.147219	0.310683	7.99783	8.89205	9.00359	8.23388	16.7283	10.0198	7.05353	14.8849	383.165	426.006	431.365	394.487
Emilin2	33.9354	9.57925e-09	-33.9354	9.57925e-09	Emilin2	2.46448	2.56228	2.63469	2.50799	-2.63659	-2.21852	-2.60239	-2.71193	Emilin2	elastin microfibril interfacer 2	246707	Emilin2	0.269031	0.26658	9.05532	9.0465	0.249724	0.333666	0.255715	0.237019	8.57112	9.17228	9.64438	8.83352	16.7283	22.3518	17.13	15.8772	574.14	614.409	646.049	591.731
AA414768	33.2997	7.32699e-09	-33.2997	7.32699e-09	AA414768	2.53765	2.7712	2.57079	2.23523	-2.52872	-2.52872	-2.52872	-2.52872	AA414768	expressed sequence AA414768	245350	AA414768	0.0172503	0	3.35891	3.32997	0.0315591	0	0	0.0374419	3.35064	3.93945	3.42851	2.71702	0.836414	0	0	0.992327	88.7971	104.401	90.8662	72.0096
Apbb1ip	28.7058	1.96155e-09	-28.7058	1.96155e-09	Apbb1ip	2.38241	2.23867	2.41657	2.64888	-2.42163	-2.42163	-2.42163	-2.42163	Apbb1ip	"amyloid beta (A4) precursor protein-binding, family B, member 1 interacting protein"	54519	Apbb1ip	0.0613356	0.0590409	2.88577	2.87058	0.0594074	0.0912362	0.0477112	0.0469876	2.79359	2.52867	2.86052	3.3603	2.50924	3.85377	2.01529	1.98465	117.991	106.802	120.822	141.932
Slc7a4	28.2188	2.57629e-06	-28.2188	2.57629e-06	Slc7a4	2.59846	2.44316	2.42688	2.16867	-3.07119	-1.90908	-2.6099	-2.04699	Slc7a4	"solute carrier family 7 (cationic amino acid transporter, y+ system), member 4"	224022	Slc7a4	0.17784	0.169286	4.80391	4.77703	0.106996	0.239441	0.14731	0.217612	5.44631	4.89049	4.83564	4.04319	5.8549	13.1028	8.06117	11.9079	298.017	267.604	264.61	221.247
Scml2	26.7006	1.24749e-10	-26.7006	1.24749e-10	Scml2	2.52472	2.33095	2.29282	2.32911	-2.3694	-2.3694	-2.3694	-2.3694	Scml2	sex comb on midleg-like 2 (Drosophila)	107815	Scml2	0.011992	0	2.67549	2.67006	0	0	0.0357618	0.0122062	2.97356	2.59984	2.53202	2.59652	0	0	3.02294	0.992327	245.712	218.403	212.687	219.16
Acox2	26.4306	4.87537e-09	-26.4306	4.87537e-09	Acox2	2.41634	2.32153	2.41566	2.29475	-2.53995	-2.15102	-2.27131	-2.486	Acox2	"acyl-Coenzyme A oxidase 2, branched chain"	93732	Acox2	0.18767	0.186544	4.93403	4.93048	0.164905	0.215931	0.198657	0.171188	5.11948	4.79387	5.11706	4.7057	6.69131	9.24904	8.06117	6.94629	212.87	204.003	214.684	195.156
Tlr7	23.0721	2.48393e-08	-23.0721	2.48393e-08	Tlr7	2.03482	2.28682	2.14075	2.59377	-2.26404	-2.26404	-2.26404	-2.26404	Tlr7	toll-like receptor 7	170743	Tlr7	0.0847623	0.08359	2.33252	2.30721	0.0902113	0.0950034	0.0620967	0.0917378	1.96828	2.34394	2.11823	2.89965	5.8549	6.16602	4.03059	5.95396	127.722	153.602	137.797	189.938
Clec3b	22.7865	2.53703e-05	-22.7865	2.53703e-05	Clec3b	2.40444	2.20166	2.45988	1.95423	-3.31926	-2.21498	-1.82834	-1.65763	Clec3b	"C-type lectin domain family 3, member b"	21922	Clec3b	0.401022	0.367608	8.45422	8.37652	0.175803	0.377962	0.494129	0.556195	9.2904	8.07218	9.65434	6.79997	2.50924	5.39527	7.05353	7.93861	132.587	115.202	137.797	97.0564
Cxcl17	22.6402	1.34476e-05	-22.6402	1.34476e-05	Cxcl17	2.19213	2.57394	2.06188	2.17369	-1.75443	-3.19453	-2.22292	-1.82975	Cxcl17	chemokine (C-X-C motif) ligand 17	232983	Cxcl17	0.315293	0.294131	6.72162	6.65918	0.414807	0.152873	0.299789	0.393704	6.39553	8.33322	5.84343	6.31431	4.18207	1.54151	3.02294	3.96931	64.4691	84.0017	58.9132	63.6607
Grin2c	22.5801	1.08584e-09	-22.5801	1.08584e-09	Grin2c	2.19224	2.35812	2.3087	2.1349	-2.34304	-2.14721	-2.32399	-2.17971	Grin2c	"glutamate receptor, ionotropic, NMDA2C (epsilon 3)"	14813	Grin2c	1.12913	1.12712	25.499	25.4505	1.05562	1.20909	1.06965	1.18216	24.4773	27.4599	26.5352	23.5235	89.4963	102.51	90.6882	100.225	2075.17	2328.03	2249.69	1994.35
Pcdhga8	21.5646	1.03394e-09	-21.5646	1.03394e-09	Pcdhga8	2.23382	2.3059	2.22053	2.10094	-2.27077	-2.27077	-2.04889	-2.27077	Pcdhga8	"protocadherin gamma subfamily A, 8"	93716	Pcdhga8	0.0564315	0	2.24388	2.24098	0.0193984	0.0897025	0.116625	0	2.26994	2.38623	2.24913	2.07021	1.58645	7.33622	9.53809	0	185.637	195.148	183.939	169.307
Pcdhga11	21.4578	2.21563e-06	-21.4578	2.21563e-06	Pcdhga11	2.03931	2.46164	2.24815	2.09776	-2.80169	-2.03991	-2.31338	-1.6919	Pcdhga11	"protocadherin gamma subfamily A, 11"	93723	Pcdhga11	0.183279	0.176375	3.80937	3.78464	0.117176	0.198682	0.164375	0.252883	3.35835	4.50048	3.88144	3.49719	9.54904	16.1915	13.3957	20.6083	273.678	366.752	316.311	284.998
Cfh	20.351	4.27208e-09	-20.351	4.27208e-09	Cfh	2.13508	2.24937	2.10193	2.20768	-2.2539	-2.29707	-2.20291	-1.94018	Cfh	complement component factor h	12628	Cfh	4.21794	4.19788	85.5007	85.4312	3.97039	3.85334	4.11321	4.93481	83.1851	90.0431	81.2959	87.4785	298.6	289.803	309.348	371.13	6255.93	6771.7	6114	6578.96
Gm7361	20.1914	1.04375e-05	-20.1914	1.04375e-05	Gm7361	2.37388	2.19082	2.36903	1.7376	-1.38906	-2.09218	-2.59505	-2.59505	Gm7361	predicted gene 7361	664837	Gm7361	0.116257	0	2.75666	2.715	0.230696	0.141703	0.092628	0	3.13182	2.75861	3.12131	2.01492	2.50924	1.54151	1.00765	0	34.0591	30.0004	33.95	21.916
Rian	20.1656	9.60502e-11	-20.1656	9.60502e-11	Rian	2.10667	2.28161	2.19926	2.08011	-2.16691	-2.16691	-2.16691	-2.16691	Rian	RNA imprinted and accumulated in nucleus	75745	Rian	0.0232857	0	2.01965	2.01656	0.01371	0.0631671	0	0.0162657	1.93409	2.18343	2.06228	1.89881	0.836414	3.85377	0	0.992327	117.991	133.202	125.815	115.842
Cd59a	18.9413	4.29889e-09	-18.9413	4.29889e-09	Cd59a	2.32393	1.90844	2.12317	2.13139	-2.12173	-2.12173	-2.12173	-2.12173	Cd59a	CD59a antigen	12509	Cd59a	0.00690188	0	1.90394	1.89413	0	0.0276075	0	0	2.1791	1.63381	1.89602	1.90685	0	0.770753	0	0	60.8199	45.6007	52.9221	53.2245
Mir8112	18.9114	0.070637	-18.9114	0.070637	Mir8112	1.25722	2.23766	1.96189	3.0256	1.7063	0.578017	-5.38334	-5.38334	Mir8112	microRNA 8112	102465900	Mir8112	4.96284	0	19.9782	18.1513	13.6205	6.23085	0	0	9.97718	19.6856	16.2605	33.9895	1.67283	0.770753	0	0	1.2164	2.40003	1.99706	4.17447
Meg3	18.3501	7.05175e-06	-18.3501	7.05175e-06	Meg3	1.58903	2.58202	2.62569	1.59869	-2.09886	-2.09886	-2.09886	-2.09886	Meg3	maternally expressed 3	17263	Meg3	0	0	1.94874	1.83501	0	0	0	0	1.28874	2.56498	2.64382	1.2974	0	0	0	0	74.2003	133.202	122.819	76.1841
Smpdl3b	16.5973	2.37687e-06	-16.5973	2.37687e-06	Smpdl3b	2.11322	2.03767	1.92026	2.03461	-2.43219	-2.2607	-1.37929	-2.03359	Smpdl3b	"sphingomyelin phosphodiesterase, acid-like 3B"	100340	Smpdl3b	0.667355	0.640748	10.6468	10.6347	0.483666	0.544712	1.00346	0.637582	11.294	10.7178	9.88014	10.6951	15.0555	16.9566	31.237	19.8465	351.539	333.605	307.547	332.914
Osr1	14.8497	6.60842e-07	-14.8497	6.60842e-07	Osr1	2.02917	1.94633	1.97286	1.83636	-1.58448	-1.7025	-2.23785	-2.25988	Osr1	odd-skipped related 1 (Drosophila)	23967	Osr1	0.733255	0.717037	10.6602	10.6478	0.921347	0.848977	0.585787	0.576909	11.2782	10.6489	10.8465	9.86732	30.1109	27.7471	19.1453	18.8542	368.569	348.005	354.478	322.478
Syk	14.8464	3.05723e-11	-14.8464	3.05723e-11	Syk	1.98591	1.84419	1.98354	1.97045	-1.94602	-1.94602	-1.94602	-1.94602	Syk	spleen tyrosine kinase	20963	Syk	0.024832	0	1.48587	1.48464	0.0283522	0.026126	0	0.0448497	1.52626	1.38346	1.52376	1.50999	2.50924	2.31226	0	3.96931	135.02	122.402	134.801	133.583
Kcns3	13.7489	6.99958e-06	-13.7489	6.99958e-06	Kcns3	1.6501	2.06405	1.98524	1.8631	-1.67292	-2.55649	-1.40425	-1.92883	Kcns3	"potassium voltage-gated channel, delayed-rectifier, subfamily S, member 3"	238076	Kcns3	0.264329	0.253677	3.50788	3.48777	0.294996	0.159895	0.355379	0.247047	2.95218	3.93328	3.72419	3.42187	14.219	7.70753	17.13	11.9079	143.535	190.803	183.729	166.979
Hic1	13.4664	1.68662e-07	-13.4664	1.68662e-07	Hic1	1.67284	1.70446	2.10473	2.02056	-1.96073	-1.96073	-1.96073	-1.62039	Hic1	hypermethylated in cancer 1	15248	Hic1	0.0613669	0	1.44085	1.42845	0.0762237	0.0426379	0	0.126606	1.24112	1.26862	1.67427	1.57938	4.18207	3.08301	0	6.94629	76.6331	69.601	92.8632	87.6639
Olfml3	13.2382	4.03401e-09	-13.2382	4.03401e-09	Olfml3	1.90102	1.87141	1.91503	1.76581	-1.72013	-1.92536	-2.01339	-1.7944	Olfml3	olfactomedin-like 3	99543	Olfml3	9.34808	9.31921	123.47	123.37	10.2916	8.92697	8.39854	9.77521	126.636	124.064	127.872	115.307	285.217	247.412	232.766	270.905	3509.31	3438.05	3543.78	3195.56
Mylip	12.9374	3.8358e-05	-12.9374	3.8358e-05	Mylip	1.83901	1.93156	1.91355	1.70283	-2.0088	-1.36125	-2.74013	-1.27677	Mylip	myosin regulatory light chain interacting protein	218203	Mylip	0.201018	0.186273	2.41451	2.40988	0.166481	0.260792	0.100279	0.27652	2.39701	2.55582	2.52411	2.1811	8.36414	13.1028	5.03823	13.8926	120.423	128.402	126.813	109.58
Sorcs1	12.5878	9.47731e-09	-12.5878	9.47731e-09	Sorcs1	1.699	2.06357	1.72143	1.82391	-1.82698	-1.82698	-1.82698	-1.82698	Sorcs1	sortilin-related VPS10 domain containing receptor 1	58178	Sorcs1	0.0396671	0.0368727	1.26528	1.25878	0.0402762	0.0303119	0.0646661	0.0234143	1.15193	1.4831	1.16998	1.25611	3.34566	3.85377	7.05353	2.97698	108.259	141.602	106.843	126.278
Olfr1372-ps1	12.5851	5.07495e-07	-12.5851	5.07495e-07	Olfr1372-ps1	1.84889	1.60694	2.04496	1.80649	-1.49887	-1.73238	-2.12334	-1.95271	Olfr1372-ps1	"olfactory receptor 1372, pseudogene 1"	257871	Olfr1372-ps1	0.310283	0.306185	3.87581	3.85337	0.384333	0.3269	0.249301	0.2806	3.91277	3.30864	4.48237	3.79945	10.8734	9.24904	7.05353	7.93861	110.692	93.6013	126.813	107.493
Esyt3	12.4924	6.93998e-07	-12.4924	6.93998e-07	Esyt3	1.7584	1.87516	1.83909	1.81332	-2.25445	-1.86653	-1.72274	-1.44225	Esyt3	extended synaptotagmin-like protein 3	272636	Esyt3	0.743496	0.728648	9.10653	9.10259	0.539741	0.706251	0.78027	0.947722	8.71309	9.44758	9.21428	9.05118	41.8207	54.7235	60.4588	73.4322	675.101	732.01	713.949	701.311
Snora41	12.371	0.134111	-12.371	0.134111	Snora41	5.59328	-1.81445	5.29339	-1.81445	-1.81445	-1.81445	-1.81445	-1.81445	Snora41	"small nucleolar RNA, H/ACA box 41"	100217464	Snora41	0	0	7.69345	0	0	0	0	0	16.9804	0	13.7934	0	0	0	0	0	1.2164	0	0.998529	0
Gm11351	12.2561	7.33277e-07	-12.2561	7.33277e-07	Gm11351	1.79414	1.74835	1.78073	1.90764	-2.08151	-2.07427	-1.68761	-1.38746	Gm11351	predicted gene 11351	100503530	Gm11351	1.65812	1.62425	19.9244	19.907	1.34348	1.35024	1.76525	2.17351	19.7205	19.1044	19.5381	21.3347	9.20056	9.24904	12.0918	14.8849	135.02	130.802	133.803	146.106
Chst15	11.667	6.00103e-07	-11.667	6.00103e-07	Chst15	2.0983	1.55987	1.79842	1.63213	-1.8571	-1.44456	-1.89353	-1.89353	Chst15	carbohydrate (N-acetylgalactosamine 4-sulfate 6-O) sulfotransferase 15	77590	Chst15	0.0869609	0.0790118	1.2826	1.26908	0.102557	0.136506	0.0411835	0.0675971	1.59096	1.09541	1.29237	1.15167	7.52773	10.0198	3.02294	4.96163	116.774	80.4012	94.8603	84.533
Snora65	11.5889	0.263479	-11.5889	0.263479	Snora65	4.88487	-3.88228	3.00152	3.06523	-3.88228	-3.88228	-3.88228	4.57748	Snora65	"small nucleolar RNA, H/ACA box 65"	104367	Snora65	8.802	0	16.9302	0	0	0	0	35.208	43.5687	0	11.8094	12.3426	0	0	0	2.97698	3.64919	0	0.998529	1.04362
Avil	11.5534	3.16377e-05	-11.5534	3.16377e-05	Avil	1.73031	1.71075	1.86716	1.75228	-1.33032	-2.69625	-1.60916	-1.42476	Avil	advillin	11567	Avil	0.244611	0.229876	2.65823	2.65585	0.310728	0.120558	0.25612	0.291039	2.59252	2.55761	2.85049	2.63231	15.8919	6.16602	13.0994	14.8849	132.587	130.802	145.785	134.627
Abcc3	11.5134	1.86793e-08	-11.5134	1.86793e-08	Abcc3	1.53303	1.70612	1.88718	1.92417	-1.76262	-1.76262	-1.76262	-1.76262	Abcc3	"ATP-binding cassette, sub-family C (CFTR/MRP), member 3"	76408	Abcc3	0.0579804	0.0565968	1.158	1.15134	0.0482283	0.0799945	0.0464805	0.0572183	0.981956	1.10712	1.25516	1.28776	4.18207	6.93678	4.03059	4.96163	85.1479	96.0014	108.84	111.667
Mir1957b	11.4438	0.218009	-11.4438	0.218009	Mir1957b	-3.57924	3.36786	3.09032	4.15404	-3.57924	3.70474	-3.57924	-3.57924	Mir1957b	microRNA 1957b	102466970	Mir1957b	3.89617	0	10.9495	0	0	15.5847	0	0	0	12.3392	10.1798	21.279	0	1.54151	0	0	0	1.20002	0.998529	2.08723
Pcdhgb6	11.3817	9.35469e-05	-11.3817	9.35469e-05	Pcdhgb6	1.87239	1.65075	1.71025	1.7839	-0.769112	-2.10412	-1.61013	-2.53393	Pcdhgb6	"protocadherin gamma subfamily B, 6"	93703	Pcdhgb6	0.311375	0.279766	3.1895	3.18422	0.553826	0.219531	0.309172	0.162971	3.45578	2.96364	3.08841	3.25017	44.833	17.7717	25.0283	13.1927	279.744	239.906	250.011	263.105
Mir8094	11.1854	0.133979	-11.1854	0.133979	Mir8094	-1.74178	-1.74178	5.20093	5.24972	-1.74178	-1.74178	-1.74178	-1.74178	Mir8094	microRNA 8094	102465886	Mir8094	0	0	6.2566	0	0	0	0	0	0	0	12.3016	12.7248	0	0	0	0	0	0	1.00891	1.04362
Twist2	11.1388	8.08299e-05	-11.1388	8.08299e-05	Twist2	1.78802	0.690454	2.11322	2.36334	-1.73876	-1.73876	-1.73876	-1.73876	Twist2	twist basic helix-loop-helix transcription factor 2	13345	Twist2	0.0449663	0.0446795	1.21312	1.11388	0.0417083	0.038431	0.0502429	0.049483	1.15257	0.5386	1.44398	1.71734	0.836414	0.770753	1.00765	0.992327	23.1116	10.8002	28.9574	34.4394
Lingo1	10.9188	0.000153083	-10.9188	0.000153083	Lingo1	1.55947	1.77652	1.89261	1.66889	-1.11554	-1.29766	-2.89914	-1.58515	Lingo1	leucine rich repeat and Ig domain containing 1	235402	Lingo1	0.246632	0.219987	2.47408	2.46499	0.344283	0.303454	0.0901639	0.248628	2.19875	2.55572	2.76987	2.37199	19.2375	16.9566	5.03823	13.8926	122.856	142.802	154.772	132.539
Cables1	10.5463	7.77377e-07	-10.5463	7.77377e-07	Cables1	1.53264	1.7468	1.70865	1.80924	-1.35895	-2.0784	-1.59554	-1.76444	Cables1	CDK5 and Abl enzyme substrate 1	63955	Cables1	0.520652	0.512264	5.41595	5.40248	0.648574	0.393897	0.550477	0.489659	4.81297	5.58319	5.43749	5.83014	36.8022	22.3518	31.237	27.7851	272.473	316.804	308.546	330.826
Serping1	10.4545	2.2968e-05	-10.4545	2.2968e-05	Serping1	1.56025	1.73792	1.80736	1.66658	-1.18732	-1.30534	-2.42119	-1.85826	Serping1	"serine (or cysteine) peptidase inhibitor, clade G, member 1"	12258	Serping1	0.723507	0.685208	7.17783	7.16352	0.972875	0.896453	0.41364	0.61106	6.53366	7.38994	7.75432	7.03338	28.4381	26.2056	12.0918	17.8619	190.974	216.003	226.666	205.593
Eci3	10.4099	2.81604e-05	-10.4099	2.81604e-05	Eci3	2.38231	1.04082	1.4385	1.89814	-1.48006	-1.7599	-1.7599	-1.7599	Eci3	enoyl-Coenzyme A delta isomerase 3	69123	Eci3	0.0853741	0.0806868	1.16071	1.09271	0.121406	0.0745781	0.0974999	0.0480124	1.76575	0.69679	0.917939	1.26235	2.50924	1.54151	2.01529	0.992327	36.4919	14.4002	18.9721	26.0904
Smtnl2	10.3757	3.12114e-07	-10.3757	3.12114e-07	Smtnl2	1.71524	1.84152	1.61732	1.5762	-1.32084	-1.77892	-1.76531	-1.88521	Smtnl2	smoothelin-like 2	276829	Smtnl2	1.50013	1.4825	15.421	15.382	1.91157	1.39154	1.40473	1.2927	15.6798	17.1142	14.6509	14.2392	83.6414	60.8895	61.4664	56.5626	686.048	748.811	641.056	623.04
Car6	10.147	3.37182e-06	-10.147	3.37182e-06	Car6	1.87347	1.85391	1.58862	1.36994	-1.69939	-1.57643	-1.30526	-2.10486	Car6	carbonic anhydrase 6	12353	Car6	0.453631	0.444905	4.56029	4.51443	0.436384	0.475205	0.573471	0.329464	5.19286	5.12293	4.26244	3.66293	9.20056	10.0198	12.0918	6.94629	109.476	108.002	89.8677	77.2277
Ephb6	10.029	9.75231e-09	-10.029	9.75231e-09	Ephb6	1.66079	1.69627	1.73972	1.55543	-1.6297	-1.85584	-1.5955	-1.57117	Ephb6	Eph receptor B6	13848	Ephb6	2.29561	2.28874	22.9792	22.9538	2.34227	2.00246	2.39846	2.43925	22.9178	23.4885	24.2067	21.3038	150.555	128.716	154.17	156.788	1473.06	1509.62	1555.71	1369.23
Adamts16	9.58161	4.39851e-07	-9.58161	4.39851e-07	Adamts16	1.72176	1.21282	1.83213	1.75383	-1.64288	-1.64288	-1.64288	-1.5919	Adamts16	"a disintegrin-like and metallopeptidase (reprolysin type) with thrombospondin type 1 motif, 16"	271127	Adamts16	0.0717604	0.0667494	0.97976	0.966663	0.0679157	0.0804638	0.0350649	0.103597	1.03005	0.723852	1.11194	1.0532	5.8549	6.93678	3.02294	8.93094	88.7971	62.4009	95.8588	90.7947
Tnfrsf26	9.51556	1.08934e-05	-9.51556	1.08934e-05	Tnfrsf26	1.69897	1.73912	1.19517	1.86732	-1.29071	-1.64971	-1.40057	-2.15959	Tnfrsf26	"tumor necrosis factor receptor superfamily, member 26"	244237	Tnfrsf26	0.176441	0.172017	1.66129	1.63684	0.216894	0.169113	0.200991	0.118765	1.72278	1.7714	1.21499	1.93601	10.8734	8.47828	10.0765	5.95396	86.3643	88.8013	60.9103	97.0564
Ahsg	9.47131	8.34291e-06	-9.47131	8.34291e-06	Ahsg	1.58958	2.09671	1.23075	1.57009	-1.17718	-1.76998	-1.76998	-1.76998	Ahsg	alpha-2-HS-glycoprotein	11625	Ahsg	0.0763687	0.0655107	1.07457	1.0496	0.150818	0.0330161	0.0612832	0.0603573	1.02643	1.45878	0.800406	1.01266	3.34325	0.770753	1.00765	0.992327	24.3279	30.0004	18.9721	24.0032
Ror2	9.40636	1.51495e-08	-9.40636	1.51495e-08	Ror2	1.53578	1.53598	1.72931	1.66619	-1.66093	-1.44449	-1.7459	-1.61596	Ror2	receptor tyrosine kinase-like orphan receptor 2	26564	Ror2	0.292241	0.291384	2.74552	2.74086	0.28261	0.328353	0.266446	0.291557	2.59115	2.59151	2.96313	2.83629	19.2375	22.3518	18.1376	19.8465	176.378	176.403	201.703	193.069
Kcnip3	9.39019	1.29795e-06	-9.39019	1.29795e-06	Kcnip3	1.66896	1.50005	1.59971	1.69359	-1.50948	-2.08642	-1.33721	-1.5292	Kcnip3	"Kv channel interacting protein 3, calsenilin"	56461	Kcnip3	0.154579	0.151831	1.42764	1.42573	0.163418	0.109553	0.184144	0.1612	1.47947	1.31601	1.41013	1.50494	7.52773	5.39527	9.06882	7.93861	70.5511	64.8009	68.8985	74.0968
Adamts2	9.29662	4.85657e-08	-9.29662	4.85657e-08	Adamts2	1.5929	1.67794	1.61542	1.54715	-1.56059	-1.84045	-1.63819	-1.39418	Adamts2	"a disintegrin-like and metallopeptidase (reprolysin type) with thrombospondin type 1 motif, 2"	216725	Adamts2	2.07761	2.0649	19.2068	19.1966	2.1344	1.75805	2.02263	2.39537	18.9921	20.1452	19.2908	18.3993	260.125	211.186	236.797	274.874	2352.51	2463.64	2391.48	2290.74
Plce1	9.16805	4.44592e-10	-9.16805	4.44592e-10	Plce1	1.57166	1.68216	1.59326	1.54614	-1.57049	-1.69482	-1.56993	-1.55798	Plce1	"phospholipase C, epsilon 1"	74055	Plce1	2.21703	2.21539	20.3237	20.3108	2.25851	2.07203	2.25939	2.27818	19.9391	21.5263	20.2398	19.5895	379.732	348.38	379.883	383.038	3352.39	3619.25	3402.99	3293.66
Fmo2	9.00297	1.1182e-05	-9.00297	1.1182e-05	Fmo2	1.35914	1.62647	1.75244	1.60275	-1.65516	-0.943065	-1.97146	-1.77112	Fmo2	flavin containing monooxygenase 2	55990	Fmo2	0.145058	0.139563	1.26249	1.25648	0.132957	0.217807	0.106781	0.122688	1.07425	1.29294	1.41091	1.27186	7.52773	12.332	6.04588	6.94629	60.8199	73.201	79.8824	72.0096
1300017J02Rik	8.98861	3.01027e-06	-8.98861	3.01027e-06	1300017J02Rik	1.57512	1.77129	1.38051	1.60928	-1.75677	-1.75677	-1.06587	-1.75677	1300017J02Rik	RIKEN cDNA 1300017J02 gene	71775	1300017J02Rik	0.0821252	0.0648568	1.01786	1.01318	0.0670014	0.0205797	0.161429	0.0794909	1.00693	1.15359	0.879865	1.03106	2.50924	0.770753	6.04588	2.97698	37.7083	43.2006	32.9515	38.6138
Scarletltr	8.95587	0.020676	-8.95587	0.020676	Scarletltr	-0.361505	1.94086	2.52258	2.22373	0.0970706	-2.89372	-0.635304	-2.89372	Scarletltr	"Scarletltr, erythroid developmental long intergenic non-protein coding transcript"	76814	Scarletltr	0.318343	0	2.7934	2.22408	0.794908	0	0.478465	0	0.578458	2.85334	4.2704	3.4714	1.67283	0	1.00765	0	1.2164	6.00009	8.98677	7.30532
Col6a2	8.90666	7.38278e-09	-8.90666	7.38278e-09	Col6a2	1.53993	1.652	1.59575	1.52208	-1.54632	-1.65734	-1.69154	-1.41457	Col6a2	"collagen, type VI, alpha 2"	12834	Col6a2	26.6044	26.5288	236.43	236.283	27.1072	25.0995	24.5116	29.6994	230.219	248.815	239.3	227.388	1727.2	1599.31	1561.85	1892.37	14668.5	15853.4	15247.5	14488.5
Sfrp4	8.87036	5.80477e-09	-8.87036	5.80477e-09	Sfrp4	1.67469	1.61282	1.52256	1.48792	-1.67586	-1.43348	-1.59433	-1.59432	Sfrp4	secreted frizzled-related protein 4	20379	Sfrp4	4.73301	4.72412	41.9594	41.9046	4.4036	5.20918	4.65963	4.65965	44.9183	43.0326	40.4229	39.4638	123.789	146.443	130.994	130.987	1262.62	1209.62	1136.33	1109.37
Gsta3	8.77723	5.67937e-06	-8.77723	5.67937e-06	Gsta3	1.55278	1.7688	1.682	1.26395	-1.65753	-2.0166	-1.18248	-1.41093	Gsta3	"glutathione S-transferase, alpha 3"	14859	Gsta3	0.558752	0.546354	4.83644	4.79548	0.513084	0.400034	0.713166	0.608726	4.74884	5.5159	5.19379	3.88723	10.8734	8.47828	15.1147	12.9002	104.61	121.202	112.834	83.4894
Gng13	8.72973	0.000175813	-8.72973	0.000175813	Gng13	1.10265	1.77497	2.02375	1.3505	-0.816805	-2.25728	-1.28566	-1.89213	Gng13	"guanine nucleotide binding protein (G protein), gamma 13"	64337	Gng13	0.699997	0.650667	5.85689	5.68014	1.09138	0.402116	0.788562	0.51793	4.12848	6.57927	7.81751	4.90231	4.18207	1.54151	3.02294	1.98465	15.8132	25.2004	29.9559	18.7851
A330074K22Rik	8.56161	4.15691e-05	-8.56161	4.15691e-05	A330074K22Rik	1.77691	1.51119	1.70233	1.20533	-1.62855	-0.853459	-1.58229	-2.13147	A330074K22Rik	RIKEN cDNA A330074K22 gene	434353	A330074K22Rik	0.156652	0.148254	1.29669	1.28207	0.141708	0.242504	0.146325	0.0960707	1.50155	1.24896	1.4259	1.01036	5.8549	10.0198	6.04588	3.96931	62.0363	51.6007	58.9132	41.7447
Col6a1	8.55764	6.86551e-09	-8.55764	6.86551e-09	Col6a1	1.52174	1.63135	1.57119	1.47014	-1.51413	-1.6242	-1.65431	-1.40179	Col6a1	"collagen, type VI, alpha 1"	12833	Col6a1	50.2609	50.1404	429.451	429.084	51.3532	47.5808	46.5982	55.5115	421.168	454.413	435.854	406.369	3501.23	3244.1	3177.11	3784.73	28714.3	30980.8	29716.2	27706
Rhbdl3	8.4757	2.79569e-06	-8.4757	2.79569e-06	Rhbdl3	1.45778	1.66032	1.58442	1.46414	-1.23297	-1.43612	-2.04947	-1.4481	Rhbdl3	"rhomboid, veinlet-like 3 (Drosophila)"	246104	Rhbdl3	1.6811	1.6462	13.9771	13.9527	2.03897	1.77115	1.15776	1.7565	13.1646	15.1488	14.3724	13.2227	131.317	114.071	74.5658	113.125	847.829	975.614	925.637	851.592
Pcdhga4	8.4396	6.14859e-05	-8.4396	6.14859e-05	Pcdhga4	1.59824	1.71502	1.56217	1.27892	-1.53724	-1.47956	-2.29417	-0.843389	Pcdhga4	"protocadherin gamma subfamily A, 4"	93712	Pcdhga4	0.167254	0.142527	1.43344	1.42486	0.168989	0.175882	0.0507906	0.273355	1.48501	1.61022	1.44835	1.19016	13.2251	13.7647	3.97493	21.3927	116.214	126.012	113.347	93.1416
Npy4r	8.41239	0.000152206	-8.41239	0.000152206	Npy4r	1.05156	1.73827	1.56322	1.79199	-0.566848	-1.85939	-1.85939	-1.85939	Npy4r	neuropeptide Y receptor Y4	19065	Npy4r	0.0918527	0.060057	1.07289	1.05243	0.24496	0.0250799	0.0327882	0.0645828	0.752115	1.21061	1.07228	1.25654	7.52773	0.770753	1.00765	1.98465	23.1116	37.2005	32.9515	38.6138
Kif9	8.38211	6.65524e-05	-8.38211	6.65524e-05	Kif9	1.25615	1.61435	1.66072	1.60341	-1.24617	-1.49803	-2.38253	-1.0079	Kif9	kinesin family member 9	16578	Kif9	0.18949	0.177449	1.51881	1.50969	0.219826	0.184612	0.0942209	0.259301	1.24552	1.59654	1.64869	1.58448	11.7098	8.47828	5.03823	11.9079	59.6035	75.6011	76.8868	75.1405
Pxylp1	8.24536	1.04203e-07	-8.24536	1.04203e-07	Pxylp1	1.65574	1.41053	1.5148	1.5061	-1.50832	-1.72095	-1.57309	-1.2848	Pxylp1	2-phosphoxylose phosphatase 1	235534	Pxylp1	1.05634	1.05003	8.67392	8.65787	1.05988	0.914635	1.01335	1.23749	9.50019	8.01527	8.61601	8.56421	52.6941	45.4744	50.3823	61.5243	479.261	411.606	437.356	437.276
Znf41-ps	8.16365	6.22031e-06	-8.16365	6.22031e-06	Znf41-ps	1.44098	1.32641	1.73085	1.56019	-1.33323	-1.0907	-1.92673	-1.70777	Znf41-ps	"ZNF41, pseudogene"	70005	Znf41-ps	0.462319	0.450853	3.70062	3.6806	0.511253	0.604845	0.338823	0.394354	3.49749	3.23048	4.27576	3.79874	40.3061	47.6856	26.7126	31.09	275.729	254.679	337.091	299.484
Plac1	8.10177	0.00025331	-8.10177	0.00025331	Plac1	1.47893	1.45937	1.19405	1.90412	-2.5851	-1.11824	-1.31655	-1.01658	Plac1	placental specific protein 1	56096	Plac1	0.243728	0.22488	1.85115	1.82192	0.106671	0.294861	0.256991	0.316387	1.7842	1.76017	1.46448	2.39573	1.67283	4.62452	4.03059	4.96163	27.9772	27.6004	22.9662	37.5702
Cdh10	8.03429	2.19712e-08	-8.03429	2.19712e-08	Cdh10	1.45635	1.47527	1.35444	1.72628	-1.50309	-1.50309	-1.50309	-1.50309	Cdh10	cadherin 10	320873	Cdh10	0	0	0.807133	0.803429	0	0	0	0	0.777822	0.788086	0.724771	0.937854	0	0	0	0	45.0067	45.6007	41.9382	54.2681
Slc16a4	7.99754	0.000134067	-7.99754	0.000134067	Slc16a4	1.34771	1.38704	1.59342	1.67094	-2.19268	-1.15869	-1.92405	-0.723693	Slc16a4	"solute carrier family 16 (monocarboxylic acid transporters), member 4"	229699	Slc16a4	0.368434	0.339335	2.72593	2.71384	0.209915	0.429838	0.252878	0.581103	2.44235	2.50985	2.89583	3.05569	7.52773	15.4151	9.06882	20.8389	87.5807	90.0013	103.847	109.58
Il12rb1	7.99294	9.50975e-05	-7.99294	9.50975e-05	Il12rb1	1.56702	1.68719	1.42195	1.32129	-1.39656	-0.726068	-2.26542	-1.6094	Il12rb1	"interleukin 12 receptor, beta 1"	16161	Il12rb1	0.19084	0.177624	1.42638	1.41974	0.190743	0.30359	0.104447	0.16458	1.48791	1.61715	1.34557	1.25488	9.20056	14.6443	5.03823	7.93861	71.7675	78.0011	64.9044	60.5298
Gm13251	7.96753	3.79278e-05	-7.96753	3.79278e-05	Gm13251	1.48738	1.54064	1.41963	1.54061	-2.03308	-1.3702	-1.80768	-0.777313	Gm13251	predicted gene 13251	433791	Gm13251	0.668223	0.631173	5.03186	5.02889	0.435305	0.68919	0.508916	1.03948	4.99525	5.1831	4.76608	5.183	27.4376	43.4413	32.0782	65.5191	314.847	326.686	300.41	326.688
Gdpd2	7.9329	8.15853e-10	-7.9329	8.15853e-10	Gdpd2	1.421	1.61557	1.42887	1.51026	-1.49392	-1.49392	-1.49392	-1.49392	Gdpd2	glycerophosphodiester phosphodiesterase domain containing 2	71584	Gdpd2	0.0182271	0	0.794476	0.79329	0	0	0.0499737	0.0229347	0.754187	0.863079	0.758313	0.802323	0	0	2.01529	0.992327	30.4099	34.8005	31.9529	32.3521
Slc35f2	7.90235	9.39953e-07	-7.90235	9.39953e-07	Slc35f2	1.22803	1.74734	1.50072	1.48848	-1.58084	-1.57331	-1.18666	-1.62375	Slc35f2	"solute carrier family 35, member F2"	72022	Slc35f2	0.230862	0.229058	1.82477	1.81009	0.21525	0.216376	0.28288	0.208942	1.50833	2.16184	1.82215	1.80676	9.20056	9.24904	12.0918	8.93094	64.4691	92.4013	77.8853	77.2277
Defb25	7.82161	0.056296	-7.82161	0.056296	Defb25	2.03252	1.79056	1.52407	0.587782	0.683518	0.564274	-3.59136	-3.59136	Defb25	defensin beta 25	654459	Defb25	0.929523	0	3.5948	3.37098	1.93583	1.78226	0	0	4.93125	4.16986	3.46655	1.81154	3.34566	3.08301	0	0	8.51479	7.2001	5.99118	3.13085
Lctl	7.79847	2.17498e-06	-7.79847	2.17498e-06	Lctl	1.24149	1.86067	1.42109	1.40313	-1.21036	-1.63323	-1.42715	-1.65564	Lctl	lactase-like	235435	Lctl	0.412413	0.409152	3.23319	3.19076	0.493781	0.368331	0.424888	0.362654	2.70157	4.1496	3.05972	3.02185	17.5647	13.1028	15.1147	12.9002	96.0954	147.602	108.84	107.493
Vit	7.72931	6.55824e-07	-7.72931	6.55824e-07	Vit	1.75125	1.12597	1.62258	1.40089	-1.47517	-1.47517	-1.47517	-1.47517	Vit	vitrin	74199	Vit	0.0457396	0	0.783232	0.772931	0	0.0695874	0.0909779	0.022393	0.935944	0.606764	0.85608	0.734141	0	3.08301	4.03059	0.992327	42.5739	27.6004	38.9426	33.3958
Tifa	7.71121	0.000336626	-7.71121	0.000336626	Tifa	1.51502	1.59499	1.29733	1.48657	-0.417695	-1.53571	-2.35438	-1.58614	Tifa	TRAF-interacting protein with forkhead-associated domain	211550	Tifa	0.196792	0.160461	1.42403	1.42003	0.382824	0.176378	0.057647	0.170319	1.46152	1.54482	1.25682	1.43298	13.3826	6.16602	2.01529	5.95396	51.0887	54.0008	43.9353	50.0936
Trps1	7.71107	2.69341e-07	-7.71107	2.69341e-07	Trps1	1.42651	1.55534	1.46369	1.44833	-1.58786	-1.58786	-1.58786	-1.13027	Trps1	trichorhinophalangeal syndrome I (human)	83925	Trps1	0.0920462	0.0883779	0.83523	0.834742	0.0648194	0.0767962	0.0892442	0.137325	0.80801	0.883484	0.829102	0.820324	11.7098	13.8736	16.1223	24.8082	145.968	159.602	149.779	148.194
Ugt1a6b	7.70529	1.19123e-07	-7.70529	1.19123e-07	Ugt1a6b	1.58684	1.44106	1.46463	1.39917	-1.53002	-1.35572	-1.71315	-1.29281	Ugt1a6b	"UDP glucuronosyltransferase 1 family, polypeptide A6B"	394435	Ugt1a6b	2.03153	2.01871	15.5732	15.5547	1.94038	2.18955	1.70906	2.28714	16.8327	15.2149	15.4655	14.7795	73.2994	82.7154	64.5638	86.3985	635.842	574.728	584.22	558.306
Cplx2	7.67844	2.51406e-06	-7.67844	2.51406e-06	Cplx2	1.48236	1.38389	1.50297	1.51241	-1.26402	-1.382	-1.97026	-1.26535	Cplx2	complexin 2	12890	Cplx2	0.493283	0.483978	3.7185	3.7162	0.558411	0.514564	0.34226	0.557896	3.74712	3.49988	3.80103	3.82598	47.6756	43.9329	29.2218	47.6317	319.913	298.804	324.522	326.652
Rftn1	7.67265	6.82697e-07	-7.67265	6.82697e-07	Rftn1	1.48264	1.43755	1.48183	1.47744	-1.62759	-1.47257	-1.69597	-1.08331	Rftn1	raftlin lipid raft linker 1	76438	Rftn1	0.967017	0.953487	7.31639	7.31577	0.854739	0.951699	0.81517	1.24646	7.38086	7.15372	7.37669	7.35428	40.1479	44.7037	38.2906	58.5473	346.673	336.005	346.49	345.437
Dlx3	7.66963	7.82887e-06	-7.66963	7.82887e-06	Dlx3	1.44991	1.64447	1.49853	1.28541	-1.56441	-0.945447	-1.88073	-1.48773	Dlx3	distal-less homeobox 3	13393	Dlx3	0.190538	0.18526	1.42647	1.42087	0.173474	0.266416	0.13932	0.182943	1.40163	1.60399	1.44968	1.25059	7.52773	11.5613	6.04588	7.93861	60.8199	69.601	62.9074	54.2681
Zfp575	7.65574	2.61803e-12	-7.65574	2.61803e-12	Zfp575	1.42423	1.50421	1.46137	1.48327	-1.46827	-1.46827	-1.46827	-1.46827	Zfp575	zinc finger protein 575	101544	Zfp575	0.0054918	0	0.765734	0.765574	0	0	0.0219672	0	0.742558	0.784884	0.761922	0.773574	0	0	1.00765	0	34.0591	36.0005	34.9485	35.483
Olfr1033	7.64634	1.76019e-07	-7.64634	1.76019e-07	Olfr1033	1.25988	1.63625	1.42762	1.54578	-1.35848	-1.32447	-1.5933	-1.5933	Olfr1033	olfactory receptor 1033	258571	Olfr1033	0.106435	0.105676	0.838303	0.834367	0.117676	0.120483	0.0945086	0.093074	0.722592	0.937975	0.811684	0.880963	7.52773	7.70753	6.04588	5.95396	46.2231	60.0009	51.9235	56.3553
Pdgfd	7.61591	9.44494e-06	-7.61591	9.44494e-06	Pdgfd	1.51714	1.52055	1.42014	1.4002	-1.04659	-2.04433	-1.30153	-1.46558	Pdgfd	"platelet-derived growth factor, D polypeptide"	71785	Pdgfd	1.03167	1.00068	7.62656	7.62106	1.3369	0.6695	1.12035	0.999935	7.90425	7.92291	7.39026	7.28881	38.475	19.2688	32.2447	28.7775	227.466	228.003	212.687	209.767
Mturn	7.60074	1.58618e-06	-7.60074	1.58618e-06	Mturn	1.45159	1.56228	1.41665	1.42176	-1.32254	-1.90701	-1.41646	-1.20627	Mturn	"maturin, neural progenitor differentiation regulator homolog (Xenopus)"	68235	Mturn	0.677293	0.666447	5.06975	5.06549	0.734629	0.489921	0.688331	0.796289	5.02533	5.42609	4.90509	4.92251	67.7495	44.7037	63.4817	73.4322	463.448	500.407	440.351	453.974
Trp53cor1	7.59017	2.13904e-08	-7.59017	2.13904e-08	Trp53cor1	1.32876	1.65024	1.34654	1.52273	-1.46207	-1.46207	-1.46207	-1.46207	Trp53cor1	tumor protein p53 pathway corepressor 1	100504267	Trp53cor1	0.0759486	0.0747718	0.762252	0.759017	0.0793055	0.0730776	0.0573229	0.0940885	0.692026	0.864762	0.700607	0.791614	4.18207	3.85377	3.02294	4.96163	36.4919	45.6007	36.9456	41.7447
Mtcl1	7.57016	3.9292e-07	-7.57016	3.9292e-07	Mtcl1	1.38875	1.52847	1.49925	1.42418	-1.5134	-1.63133	-1.10718	-1.58873	Mtcl1	microtubule crosslinking factor 1	68617	Mtcl1	0.345953	0.342204	2.59249	2.59054	0.329805	0.303919	0.437062	0.313026	2.46543	2.71615	2.66168	2.52672	41.8207	38.5377	55.4206	39.6931	312.614	344.405	337.503	320.391
Nox4	7.55562	5.00476e-05	-7.55562	5.00476e-05	Nox4	1.56591	1.24832	1.38067	1.6402	-1.64507	-0.763058	-1.37642	-2.05056	Nox4	NADPH oxidase 4	50490	Nox4	0.172399	0.163379	1.24143	1.23443	0.143588	0.264624	0.172977	0.108406	1.32959	1.06688	1.16938	1.39985	9.20056	16.9566	11.0841	6.94629	85.1479	68.401	74.8897	89.7511
Gdnf	7.48686	1.97858e-05	-7.48686	1.97858e-05	Gdnf	1.22268	1.59224	1.45257	1.54123	-1.12496	-1.82791	-1.8563	-0.999551	Gdnf	glial cell line derived neurotrophic factor	14573	Gdnf	0.141481	0.136383	1.02588	1.02108	0.171105	0.105112	0.103064	0.186644	0.870908	1.12518	1.02135	1.08609	10.037	6.16602	6.04588	11.9079	55.9543	72.001	59.9118	65.7479
Cyp2b10	7.47827	5.89307e-08	-7.47827	5.89307e-08	Cyp2b10	1.55496	1.5354	1.53318	1.18186	-1.45135	-1.45135	-1.45135	-1.45135	Cyp2b10	"cytochrome P450, family 2, subfamily b, polypeptide 10"	13088	Cyp2b10	0.022876	0	0.752019	0.747827	0	0.0254539	0.0332773	0.032773	0.80351	0.792689	0.79147	0.620406	0	0.770753	1.00765	0.992327	24.328	24.0003	23.9647	18.7851
Cyp2d22	7.42753	2.39153e-06	-7.42753	2.39153e-06	Cyp2d22	1.46039	1.54963	1.51525	1.26049	-0.99043	-1.58128	-1.66931	-1.54474	Cyp2d22	"cytochrome P450, family 2, subfamily d, polypeptide 22"	56448	Cyp2d22	0.723896	0.710834	5.29529	5.27974	0.975082	0.647405	0.609084	0.664015	5.33105	5.67122	5.53764	4.64125	45.1664	30.0594	28.2141	30.7621	246.929	262.804	256.622	214.985
Ankrd55	7.33021	0.00118997	-7.33021	0.00118997	Ankrd55	1.95986	1.19778	1.71553	0.874542	-1.32125	-2.5263	-0.409247	-1.49091	Ankrd55	ankyrin repeat domain 55	77318	Ankrd55	0.238486	0.204084	1.6277	1.55973	0.230544	0.0846269	0.433806	0.204966	2.24114	1.32147	1.89198	1.05622	4.18207	1.54151	9.06882	5.95396	68.1183	45.6007	55.9176	49.05
Ugt1a6a	7.32623	1.0924e-06	-7.32623	1.0924e-06	Ugt1a6a	1.43675	1.2753	1.4811	1.55299	-1.22058	-1.48151	-1.79507	-1.24899	Ugt1a6a	"UDP glucuronosyltransferase 1 family, polypeptide A6A"	94284	Ugt1a6a	2.65698	2.62446	19.2748	19.2274	3.04824	2.54391	2.04697	2.98881	19.2303	17.1943	19.8306	20.8438	170.712	142.472	114.641	167.384	1076.93	962.914	1110.58	1167.32
Aldh1a3	7.26311	6.11312e-08	-7.26311	6.11312e-08	Aldh1a3	1.54112	1.44043	1.49475	1.24487	-1.32682	-1.36234	-1.6013	-1.43072	Aldh1a3	"aldehyde dehydrogenase family 1, subfamily A3"	56847	Aldh1a3	0.689051	0.687244	5.00648	4.99153	0.738347	0.720387	0.610426	0.687042	5.3901	5.02671	5.21959	4.38951	42.6571	41.6207	35.2676	39.6931	311.398	290.404	301.556	253.599
C4b	7.2239	1.14767e-06	-7.2239	1.14767e-06	C4b	1.24466	1.59023	1.39499	1.47568	-1.61763	-1.20953	-1.67087	-1.20753	C4b	complement component 4B (Chido blood group)	12268	C4b	0.25751	0.254583	1.84604	1.83908	0.222978	0.295877	0.214898	0.296288	1.62142	2.06026	1.79949	1.903	20.9104	27.7471	20.1529	27.7851	152.05	193.203	168.751	178.459
Amhr2	7.16061	4.67886e-07	-7.16061	4.67886e-07	Amhr2	1.13372	1.50647	1.60379	1.43618	-1.49246	-1.20277	-1.49246	-1.49246	Amhr2	anti-Mullerian hormone type 2 receptor	110542	Amhr2	0.0980373	0.0968811	0.758349	0.752925	0.0795947	0.122238	0.0958847	0.0944316	0.61739	0.799412	0.855197	0.761396	2.50924	3.85377	3.02294	2.97698	19.4624	25.2004	26.9603	24.0032
Rab44	7.04212	2.77872e-07	-7.04212	2.77872e-07	Rab44	1.61129	1.16642	1.26378	1.59053	-1.40813	-1.40813	-1.40764	-1.40813	Rab44	"RAB44, member RAS oncogene family"	442827	Rab44	0.0753962	0.0711013	0.710763	0.704272	0.059312	0.0437237	0.100034	0.0985153	0.810839	0.595685	0.637271	0.799256	4.18207	3.08301	7.05353	6.94629	57.1707	42.0006	44.9338	56.3553
Adam33	7.00969	1.37021e-05	-7.00969	1.37021e-05	Adam33	1.23192	1.71493	1.5438	1.12805	-1.3752	-1.71559	-1.59197	-0.935945	Adam33	a disintegrin and metallopeptidase domain 33	110751	Adam33	0.337525	0.330185	2.34564	2.31449	0.337001	0.266173	0.289985	0.45694	2.0533	2.86981	2.5488	1.91066	17.5647	13.8736	15.1147	23.8158	108.259	153.602	134.801	102.275
Tle2	6.87118	7.13521e-06	-6.87118	7.13521e-06	Tle2	1.11985	1.71546	1.6671	1.0587	-1.18849	-1.5815	-1.45489	-1.33622	Tle2	transducin-like enhancer of split 2	21886	Tle2	0.938971	0.934215	6.56052	6.41916	1.07446	0.818243	0.893298	0.969883	5.32196	8.04206	7.77697	5.1011	49.3484	38.5377	41.3135	44.6547	248.145	375.605	359.471	234.814
Nxnl2	6.86198	0.000707495	-6.86198	0.000707495	Nxnl2	1.47197	1.33994	1.77206	0.973278	-2.39042	-1.18657	-1.53689	-0.443379	Nxnl2	nucleoredoxin-like 2	75124	Nxnl2	0.431945	0.385691	2.69863	2.6466	0.192698	0.443885	0.348189	0.743008	2.80267	2.55756	3.4507	1.98358	3.34566	7.70753	6.04588	12.9002	48.6559	44.4006	59.9118	34.4394
C430049B03Rik	6.85077	4.81907e-07	-6.85077	4.81907e-07	C430049B03Rik	1.22727	1.62961	1.39754	1.29811	-1.58489	-1.47723	-1.24125	-1.24916	C430049B03Rik	RIKEN cDNA C430049B03 gene	72575	C430049B03Rik	1.14292	1.13698	7.83347	7.78918	0.992025	1.06889	1.25883	1.25195	6.96736	9.20837	7.84012	7.31801	49.3484	53.182	62.4741	61.5243	346.673	456.007	391.424	367.353
Cdsn	6.84263	3.24779e-07	-6.84263	3.24779e-07	Cdsn	1.28352	1.4064	1.48026	1.37892	-1.28434	-1.64335	-1.4682	-1.15322	Cdsn	corneodesmosin	386463	Cdsn	0.456415	0.45269	3.10127	3.09759	0.48617	0.379067	0.427996	0.532426	2.88264	3.13893	3.30381	3.0797	21.7468	16.9566	19.1453	23.8158	128.938	140.402	147.782	137.757
Syt17	6.81445	0.000199701	-6.81445	0.000199701	Syt17	1.28956	1.48681	1.28713	1.4737	-1.13839	-1.57835	-0.60674	-2.21372	Syt17	synaptotagmin XVII	110058	Syt17	0.299155	0.275911	1.88436	1.88018	0.327187	0.241187	0.472975	0.155271	1.76068	2.01864	1.75772	2.00038	8.36414	6.16602	12.0918	3.96931	45.0067	51.6007	44.9338	51.1373
Ypel1	6.80731	1.26362e-06	-6.80731	1.26362e-06	Ypel1	1.442	1.50506	1.41327	1.17384	-1.05556	-1.47799	-1.35781	-1.6428	Ypel1	yippee-like 1 (Drosophila)	106369	Ypel1	0.671035	0.663505	4.53336	4.51668	0.832867	0.621458	0.675445	0.55437	4.70345	4.91362	4.61072	3.90564	40.1479	30.0559	32.2434	26.7928	227.46	237.603	221.674	189.937
Mcoln2	6.74628	2.76584e-06	-6.74628	2.76584e-06	Mcoln2	1.23479	1.30674	1.39689	1.56976	-1.30559	-1.77152	-1.06725	-1.36383	Mcoln2	mucolipin 2	68279	Mcoln2	0.811074	0.799032	5.41112	5.3905	0.839606	0.607879	0.990426	0.806384	4.88435	5.13409	5.46515	6.16088	35.1294	25.4349	41.3135	33.7391	204.355	214.803	228.663	257.773
Rspo1	6.70813	1.2621e-08	-6.70813	1.2621e-08	Rspo1	1.34371	1.47645	1.37699	1.29466	-1.22196	-1.44252	-1.45384	-1.3735	Rspo1	R-spondin 1	192199	Rspo1	12.315	12.2893	82.5268	82.4384	13.6453	11.7108	11.6193	12.2847	80.7844	88.5698	82.6692	78.084	402.315	345.297	342.6	362.199	2381.71	2611.24	2437.41	2302.22
Pcdhgc5	6.68113	4.13331e-06	-6.68113	4.13331e-06	Pcdhgc5	1.34487	1.34926	1.49096	1.2951	-1.66063	-1.6146	-0.938334	-1.26663	Pcdhgc5	"protocadherin gamma subfamily C, 5"	93708	Pcdhgc5	1.05157	1.02974	6.88877	6.87984	0.84189	0.869182	1.38895	1.10627	6.76081	6.78143	7.48128	6.53156	68.5171	70.7397	113.042	90.0334	550.217	551.895	608.863	531.57
Cp	6.68089	2.276e-07	-6.68089	2.276e-07	Cp	1.3973	1.5048	1.27804	1.29995	-1.36815	-1.43018	-1.56288	-1.11887	Cp	ceruloplasmin	12870	Cp	2.11596	2.10256	14.0745	14.047	2.10529	2.01669	1.83947	2.50237	14.3151	15.4225	13.1794	13.381	152.227	144.902	133.009	181.596	1019.35	1105.22	944.609	958.041
Padi3	6.60019	7.81814e-05	-6.60019	7.81814e-05	Padi3	1.26883	1.16681	1.27355	1.73582	-0.634109	-1.38953	-1.81147	-1.60991	Padi3	"peptidyl arginine deiminase, type III"	18601	Padi3	0.138243	0.128332	0.912865	0.901745	0.226162	0.133972	0.0778439	0.114994	0.845788	0.788043	0.848561	1.16907	11.7098	6.93678	4.03059	5.95396	43.7903	40.8006	43.9353	60.5298
1700101E01Rik	6.5977	0.00190559	-6.5977	0.00190559	1700101E01Rik	1.22768	1.53005	1.35779	1.3284	-2.2427	-2.2427	-0.307333	-0.65119	1700101E01Rik	cilia and flagella associated protein 77	329375	1700101E01Rik	0.201464	0.143858	1.21918	1.21567	0.0635038	0.0585115	0.382476	0.301365	1.10838	1.36682	1.21299	1.18853	0.836414	0.770753	5.03823	3.96931	14.5968	18.0003	15.9765	15.6543
4930481A15Rik	6.51119	0.000309381	-6.51119	0.000309381	4930481A15Rik	1.43785	1.61139	1.04446	1.31215	-1.69592	-1.69592	-0.318093	-1.69592	4930481A15Rik	RIKEN cDNA 4930481A15 gene	74931	4930481A15Rik	0.0877053	0	0.835091	0.826708	0	0.039756	0.259876	0.0511891	0.877721	0.989915	0.668243	0.804487	0	0.770753	5.03823	0.992327	20.6788	26.4004	18.9721	20.8723
Slco3a1	6.47703	2.61345e-06	-6.47703	2.61345e-06	Slco3a1	1.36215	1.20794	1.11907	1.7015	-1.35475	-1.1112	-1.5643	-1.36042	Slco3a1	"solute carrier organic anion transporter family, member 3a1"	108116	Slco3a1	0.196747	0.195526	1.28201	1.26643	0.194569	0.23035	0.168264	0.193806	1.27921	1.14953	1.08085	1.61844	11.7098	15.4151	12.0918	11.9079	77.8495	78.0011	76.8868	101.231
E030011O05Rik	6.47229	0.00328186	-6.47229	0.00328186	E030011O05Rik	0.107106	1.82452	1.69661	1.76032	-1.74119	-1.74119	-0.164979	-1.74119	E030011O05Rik	RIKEN cDNA E030011O05 gene	319859	E030011O05Rik	0.0990214	0	0.940089	0.850511	0	0	0.298186	0.0978997	0.360075	1.18409	1.08363	1.13256	0	0	3.02294	0.992327	3.64919	12.0002	10.9838	11.4798
Serpinb6b	6.40173	1.15926e-08	-6.40173	1.15926e-08	Serpinb6b	1.38799	1.31725	1.29992	1.35177	-1.39167	-1.35678	-1.44194	-1.16654	Serpinb6b	"serine (or cysteine) peptidase inhibitor, clade B, member 6b"	20708	Serpinb6b	13.7706	13.734	87.9459	87.9217	13.2438	13.568	12.7903	15.4805	90.9437	86.5921	85.5582	88.6894	396.46	406.187	382.906	463.417	2722.3	2592.04	2561.23	2654.96
Bmp4	6.39426	1.07614e-07	-6.39426	1.07614e-07	Bmp4	1.49496	1.3036	1.28515	1.26986	-1.12245	-1.45375	-1.42618	-1.35119	Bmp4	bone morphogenetic protein 4	12159	Bmp4	7.63935	7.60749	48.7438	48.6443	8.83582	7.02289	7.15837	7.54031	54.2205	47.4852	46.8818	46.3876	286.054	227.372	231.759	244.112	1755.26	1537.22	1517.76	1501.77
4931408D14Rik	6.35551	2.12371e-06	-6.35551	2.12371e-06	4931408D14Rik	1.26538	1.7153	1.36762	0.987719	-1.34997	-1.28611	-1.34997	-1.34997	4931408D14Rik	RIKEN cDNA 4931408D14 gene	77059	4931408D14Rik	0.0867194	0.0830961	0.653265	0.642624	0.0486129	0.104526	0.0976083	0.0961302	0.61277	0.837027	0.657772	0.505492	2.50924	5.39527	5.03823	4.96163	31.6263	43.2006	33.95	26.0904
Meis1	6.33939	1.92805e-07	-6.33939	1.92805e-07	Meis1	1.26066	1.4119	1.21535	1.44078	-1.29706	-1.40548	-1.1162	-1.50995	Meis1	Meis homeobox 1	17268	Meis1	0.886957	0.882403	5.60629	5.59389	0.904142	0.838687	1.0249	0.780098	5.32336	5.91173	5.15879	6.03127	52.6941	48.5574	59.4511	45.647	308.965	343.205	300.557	350.655
Hist1h2bj	6.29145	0.00370759	-6.29145	0.00370759	Hist1h2bj	2.35904	1.49148	0.903798	0.552477	-0.35179	-1.4703	-2.37951	-1.10519	Hist1h2bj	"histone cluster 1, H2bj"	319183	Hist1h2bj	0.209362	0	1.46737	1.30521	0.40776	0.187802	0	0.241885	2.66959	1.46313	0.973586	0.763161	1.67283	0.770753	0	0.992327	10.9476	6.00009	3.99412	3.13085
Fxyd3	6.26713	3.83656e-05	-6.26713	3.83656e-05	Fxyd3	1.41932	1.33807	1.19977	1.33845	-1.03671	-1.43335	-1.95743	-0.868113	Fxyd3	FXYD domain-containing ion transport regulator 3	17178	Fxyd3	6.98884	6.71465	42.144	42.0816	8.19365	6.22409	4.32824	9.20937	44.959	42.4969	38.6122	42.508	47.6756	36.2254	25.1912	53.5856	261.526	247.204	224.669	247.337
Pyroxd2	6.25139	3.33065e-05	-6.25139	3.33065e-05	Pyroxd2	1.28433	1.37225	1.57651	1.05526	-1.14118	-1.06653	-1.96367	-1.11697	Pyroxd2	pyridine nucleotide-disulphide oxidoreductase domain 2	74580	Pyroxd2	0.706855	0.68607	4.32487	4.28889	0.777727	0.81903	0.439777	0.790886	4.17809	4.44064	5.11604	3.5647	40.9843	43.1622	23.1759	41.6777	220.168	234.003	269.603	187.851
Tshz3	6.23869	6.30772e-07	-6.23869	6.30772e-07	Tshz3	1.35967	1.53044	1.38941	1.00297	-1.21816	-1.26214	-1.39005	-1.41213	Tshz3	teashirt zinc finger family member 3	243931	Tshz3	0.170981	0.170703	1.07433	1.06496	0.183267	0.177765	0.162682	0.160211	1.09418	1.23167	1.11697	0.854496	15.8919	15.4151	14.1071	13.8926	94.879	106.802	96.8574	74.0968
Flrt1	6.18484	2.39082e-06	-6.18484	2.39082e-06	Flrt1	1.15635	1.49738	1.33587	1.26788	-1.55392	-1.27197	-1.47789	-0.953691	Flrt1	fibronectin leucine rich transmembrane protein 1	396184	Flrt1	0.704686	0.695351	4.31655	4.30063	0.588966	0.716091	0.620838	0.89285	3.85446	4.88229	4.3652	4.16426	60.2218	73.2215	63.4817	91.2941	394.113	499.207	446.343	425.796
Agmat	6.15889	0.00763269	-6.15889	0.00763269	Agmat	1.11734	1.57171	1.30643	1.24985	0.576909	-1.38914	-2.21655	-2.21655	Agmat	agmatine ureohydrolase (agmatinase)	75986	Agmat	0.252133	0.15113	1.1612	1.15345	0.693292	0.17745	0.046398	0.0913918	1.00833	1.3816	1.14954	1.10533	15.0555	3.85377	1.00765	1.98465	21.8952	30.0004	24.9632	24.0032
P2rx6	6.08733	3.78683e-06	-6.08733	3.78683e-06	P2rx6	1.50831	1.21119	1.18696	1.30516	-1.10611	-1.01261	-1.62595	-1.46695	P2rx6	"purinergic receptor P2X, ligand-gated ion channel, 6"	18440	P2rx6	0.363427	0.357973	2.18769	2.1791	0.410291	0.437761	0.286157	0.319498	2.51253	2.04488	2.01082	2.18251	15.8919	16.9566	11.0841	11.9079	97.3118	79.2011	77.8853	84.533
Bmp2	6.08727	5.85548e-07	-6.08727	5.85548e-07	Bmp2	1.20983	1.34163	1.19234	1.46779	-1.17344	-1.18124	-1.59665	-1.26026	Bmp2	bone morphogenetic protein 2	12156	Bmp2	0.798128	0.792651	4.83962	4.82508	0.867069	0.862392	0.646626	0.816426	4.52364	4.95638	4.46912	5.40933	52.6941	52.4112	39.2982	49.6163	274.906	301.204	271.6	328.739
Pgc	6.08166	0.000648873	-6.08166	0.000648873	Pgc	1.62978	1.2179	1.34493	1.01633	-1.95072	-0.836073	-1.95072	-0.471417	Pgc	progastricsin (pepsinogen C)	109820	Pgc	0.155219	0.122222	0.96484	0.953315	0.0783358	0.216542	0.0471829	0.278814	1.19629	0.899186	0.981949	0.781934	1.67283	4.62452	1.00765	5.95396	25.5444	19.2003	20.9691	16.6979
Asic3	6.04406	1.10476e-07	-6.04406	1.10476e-07	Asic3	1.48612	1.29663	1.15476	1.25352	-1.38771	-1.2916	-1.37062	-1.14111	Asic3	acid-sensing (proton-gated) ion channel 3	171209	Asic3	0.709631	0.707988	4.29423	4.27912	0.665195	0.711015	0.673121	0.789192	4.87592	4.27578	3.87533	4.14991	20.9104	22.3518	21.1606	24.8082	153.266	134.402	121.821	130.452
Spon2	6.02532	1.08746e-06	-6.02532	1.08746e-06	Spon2	1.07015	1.35083	1.57724	1.18386	-1.14401	-1.26202	-1.48633	-1.28973	Spon2	"spondin 2, extracellular matrix protein"	100689	Spon2	1.72673	1.72055	10.4592	10.3669	1.91107	1.76097	1.5074	1.72747	8.86759	10.772	12.6024	9.59475	70.2588	64.7433	55.4206	63.5089	325.995	396.006	463.318	352.743
Foxs1	5.98295	2.09747e-08	-5.98295	2.09747e-08	Foxs1	1.26207	1.46781	1.23686	1.19497	-1.25819	-1.37625	-1.25264	-1.27463	Foxs1	forkhead box S1	14239	Foxs1	0.735261	0.734822	4.40837	4.3964	0.751426	0.692382	0.754323	0.742914	4.31084	4.97157	4.23616	4.11492	15.0555	13.8736	15.1147	14.8849	86.3643	99.6014	84.875	82.4458
Aldh3a1	5.98294	0.000645847	-5.98294	0.000645847	Aldh3a1	1.36645	1.14659	1.28093	1.36773	-2.47446	-0.959439	-0.852897	-0.874909	Aldh3a1	"aldehyde dehydrogenase family 3, subfamily A1"	11670	Aldh3a1	0.453827	0.413882	2.481	2.47623	0.182157	0.520611	0.560513	0.552026	2.61022	2.24126	2.45998	2.61253	5.01848	13.1028	14.1071	13.8926	65.6855	56.4008	61.9088	65.7479
Bmf	5.93177	1.29144e-08	-5.93177	1.29144e-08	Bmf	1.21688	1.3779	1.306	1.23615	-1.34772	-1.30395	-1.34698	-1.13828	Bmf	BCL2 modifying factor	171543	Bmf	1.29078	1.28844	7.65015	7.64272	1.23297	1.27095	1.2336	1.42561	7.29415	8.15538	7.7589	7.39219	98.6969	101.739	98.7494	114.118	583.871	652.809	621.085	591.731
Syn1	5.87937	4.41194e-07	-5.87937	4.41194e-07	Syn1	1.2792	1.42679	1.16722	1.23812	-1.01196	-1.26044	-1.4405	-1.39843	Syn1	synapsin I	20964	Syn1	0.465174	0.461979	2.72209	2.71615	0.555464	0.467583	0.412719	0.424932	2.71872	3.01158	2.51568	2.6424	30.1109	25.4349	22.1682	22.8235	147.184	163.202	135.8	141.921
Pcdhga2	5.86765	1.93233e-05	-5.86765	1.93233e-05	Pcdhga2	1.36256	1.83394	0.889938	1.01912	-1.27639	-1.27639	-1.27639	-1.27639	Pcdhga2	"protocadherin gamma subfamily A, 2"	93710	Pcdhga2	0.0489475	0.0451228	0.606568	0.586765	0.0421896	0.0780624	0.0507213	0.0248168	0.62288	0.863583	0.44888	0.490929	3.30403	6.11349	3.97226	1.9435	48.7791	67.6291	35.1535	38.4465
P4htm	5.85692	9.05836e-05	-5.85692	9.05836e-05	P4htm	0.956359	1.4343	1.10764	1.60199	-1.87525	-0.982188	-1.40289	-0.839954	P4htm	"prolyl 4-hydroxylase, transmembrane (endoplasmic reticulum)"	74443	P4htm	0.146746	0.132052	0.901886	0.887851	0.0575838	0.185711	0.138737	0.204953	0.711866	0.991453	0.790565	1.11366	1.67283	5.39527	4.03059	5.95396	20.6788	28.8004	22.9662	32.3521
Vmn2r15	5.82556	4.21952e-06	-5.82556	4.21952e-06	Vmn2r15	1.23769	1.65109	1.33141	0.864609	-1.2712	-1.2712	-1.2712	-1.2712	Vmn2r15	"vomeronasal 2, receptor 15"	211223	Vmn2r15	0	0	0.593523	0.582556	0	0	0	0	0.569181	0.758047	0.607383	0.439483	0	0	0	0	24.328	32.4005	25.9618	18.7851
2010107G12Rik	5.81876	1.4222e-06	-5.81876	1.4222e-06	2010107G12Rik	1.31203	1.11189	1.52472	1.13277	-1.50846	-1.26391	-1.04718	-1.26187	2010107G12Rik	RIKEN cDNA 2010107G12 gene	243753	2010107G12Rik	0.196667	0.19542	1.14482	1.1371	0.165688	0.196295	0.228113	0.196573	1.17043	1.01882	1.35635	1.03367	5.8549	6.93678	8.06117	6.94629	41.3575	36.0005	47.9294	36.5266
Blnk	5.81468	1.95717e-06	-5.81468	1.95717e-06	Blnk	1.27147	1.48638	0.899202	1.42235	-1.3232	-1.3232	-1.3232	-1.10979	Blnk	B cell linker	17060	Blnk	0.0637141	0	0.610613	0.603374	0.0488631	0.0900502	0	0.115943	0.604053	0.70108	0.466671	0.670646	1.67283	3.08301	0	3.96931	20.6788	24.0003	15.9765	22.9596
Cd38	5.78926	6.87674e-05	-5.78926	6.87674e-05	Cd38	0.488258	1.4687	1.60557	1.50423	-1.26669	-1.26669	-1.26669	-1.26669	Cd38	CD38 antigen	12494	Cd38	0.0253877	0	0.604552	0.578926	0.0663065	0.0152748	0.0199696	0	0.337514	0.665938	0.732213	0.682543	3.34566	0.770753	1.00765	0	17.0296	33.6005	36.9456	34.4394
Rprl3	5.78913	0.13556	-5.78913	0.13556	Rprl3	3.44353	-1.26667	4.15651	-1.26667	-1.26667	-1.26667	-1.26667	-1.26667	Rprl3	ribonuclease P RNA-like 3	19785	Rprl3	0	0	1.72712	0	0	0	0	0	2.61765	0	4.29082	0	0	0	0	0	2.4328	0	3.99412	0
Thsd7b	5.72714	1.96934e-06	-5.72714	1.96934e-06	Thsd7b	1.45597	1.48451	1.21931	0.875846	-1.25891	-1.25891	-1.25891	-1.25891	Thsd7b	"thrombospondin, type I, domain containing 7B"	210417	Thsd7b	0.00598001	0	0.58064	0.572714	0.00765151	0.00705074	0.00921781	0	0.656538	0.669653	0.557207	0.439162	0.836414	0.770753	1.00765	0	71.7675	73.201	60.9103	48.0064
Prune2	5.67146	1.58964e-07	-5.67146	1.58964e-07	Prune2	1.23934	1.40342	1.22739	1.13729	-1.44504	-1.09833	-1.26562	-1.19845	Prune2	prune homolog 2 (Drosophila)	353211	Prune2	0.215819	0.215002	1.22211	1.21938	0.188057	0.239144	0.212962	0.223112	1.20884	1.35445	1.19887	1.12629	41.8207	53.182	47.3594	49.6163	268.824	301.204	266.607	250.468
Sox8	5.62923	0.00016839	-5.62923	0.00016839	Sox8	1.14149	1.12193	1.49717	1.22528	-1.31642	-1.60434	-0.410336	-1.65478	Sox8	SRY (sex determining region Y)-box 8	20681	Sox8	0.167001	0.156377	0.885197	0.880284	0.148976	0.122024	0.279174	0.117831	0.818506	0.807483	1.04735	0.867448	7.52773	6.16602	14.1071	5.95396	41.3575	40.8006	52.9221	43.8319
Gpr88	5.59222	6.48943e-05	-5.59222	6.48943e-05	Gpr88	1.16974	1.05064	1.32385	1.42261	-0.692554	-1.45691	-1.78646	-1.03092	Gpr88	G-protein coupled receptor 88	64378	Gpr88	0.365391	0.350706	1.97077	1.96122	0.513163	0.302108	0.240412	0.40588	1.86579	1.71795	2.07612	2.22322	30.1109	17.7273	14.1071	23.8158	109.476	100.801	121.821	130.452
Pcdhgb2	5.59208	0.00100884	-5.59208	0.00100884	Pcdhgb2	1.01677	1.71634	1.02822	1.20543	-1.67322	-0.978356	-0.291921	-2.02327	Pcdhgb2	"protocadherin gamma subfamily B, 2"	93700	Pcdhgb2	0.364941	0.327667	1.8703	1.83234	0.242957	0.393283	0.632911	0.190614	1.56783	2.54619	1.58032	1.78686	19.4307	31.4537	50.6186	15.2445	125.386	203.629	126.387	142.905
B3gnt3	5.55556	1.7553e-09	-5.55556	1.7553e-09	B3gnt3	1.26412	1.23399	1.18734	1.26241	-1.32991	-1.16141	-1.18681	-1.26973	B3gnt3	"UDP-GlcNAc:betaGal beta-1,3-N-acetylglucosaminyltransferase 3"	72297	B3gnt3	3.43421	3.43053	19.0629	19.0585	3.21648	3.61498	3.55188	3.3535	19.4206	19.0192	18.4141	19.3976	110.407	124.091	121.925	115.11	666.586	652.809	632.069	665.828
Tnfrsf14	5.53925	0.00220625	-5.53925	0.00220625	Tnfrsf14	1.0193	1.22214	1.23688	1.46106	-0.298814	-2.52831	-0.837653	-1.27461	Tnfrsf14	"tumor necrosis factor receptor superfamily, member 14 (herpesvirus entry mediator)"	230979	Tnfrsf14	0.272988	0.217266	1.36577	1.35776	0.468969	0.0617283	0.322803	0.238452	1.16933	1.34585	1.35967	1.58825	5.8549	0.770753	4.03059	2.97698	14.5968	16.8002	16.975	19.8287
Lrrk2	5.53444	1.69579e-05	-5.53444	1.69579e-05	Lrrk2	1.03268	1.16923	1.1578	1.57717	-1.17752	-1.43298	-1.52098	-0.805391	Lrrk2	leucine-rich repeat kinase 2	66725	Lrrk2	0.121926	0.118924	0.682289	0.675145	0.126879	0.106289	0.0903221	0.164215	0.587119	0.645408	0.640311	0.856319	18.4011	15.4151	13.0994	23.8158	85.1479	93.6013	92.8632	124.19
Hopx	5.49282	1.53255e-05	-5.49282	1.53255e-05	Hopx	0.876314	1.44171	1.35697	1.24011	-1.40112	-1.51925	-0.840169	-1.15455	Hopx	HOP homeobox	74318	Hopx	0.176223	0.173322	0.962283	0.952025	0.153805	0.141713	0.2269	0.182472	0.745671	1.10344	1.04049	0.959533	2.50924	2.31226	4.03059	2.97698	12.164	18.0003	16.975	15.6543
Osbp2	5.48723	1.49522e-06	-5.48723	1.49522e-06	Osbp2	1.08222	1.29221	1.30263	1.23509	-0.891569	-1.40396	-1.40396	-1.21267	Osbp2	oxysterol binding protein 2	74309	Osbp2	0.0939103	0.082357	0.621017	0.619883	0.142641	0.0328601	0.085962	0.114178	0.560292	0.648079	0.652776	0.622921	10.037	2.31226	6.04588	6.94629	36.4919	45.6007	45.9324	43.8319
Hsh2d	5.48625	0.00414432	-5.48625	0.00414432	Hsh2d	1.08965	1.74816	1.06782	1.00601	-0.772727	-1.30583	-2.62888	-0.204201	Hsh2d	hematopoietic SH2 domain containing	209488	Hsh2d	0.287285	0	1.48329	1.4488	0.36204	0.250193	0	0.536908	1.3164	2.07788	1.29663	1.24225	6.69131	4.62452	0	9.92327	24.328	38.4005	23.9647	22.9596
Adhfe1	5.47705	9.91792e-05	-5.47705	9.91792e-05	Adhfe1	1.17108	1.27606	1.27632	1.18334	-1.10158	-0.861275	-0.927137	-2.01681	Adhfe1	"alcohol dehydrogenase, iron containing, 1"	76187	Adhfe1	0.306941	0.293167	1.60664	1.60569	0.319728	0.377675	0.360821	0.169538	1.54496	1.66158	1.66187	1.55815	16.7283	20.0396	19.1453	8.93094	81.4987	87.6013	87.8706	82.4458
Slc22a14	5.46087	6.21694e-10	-5.46087	6.21694e-10	Slc22a14	1.2952	1.27564	1.17086	1.15657	-1.22456	-1.22456	-1.22456	-1.22456	Slc22a14	"solute carrier family 22 (organic cation transporter), member 14"	382113	Slc22a14	0.00534338	0	0.546582	0.546087	0	0.0213735	0	0	0.573487	0.565764	0.526131	0.520947	0	0.770753	0	0	20.6788	20.4003	18.9721	18.7851
Insc	5.45061	4.11464e-08	-5.45061	4.11464e-08	Insc	1.19722	1.41213	1.07289	1.2106	-1.23627	-1.23627	-1.23627	-1.18403	Insc	inscuteable homolog (Drosophila)	233752	Insc	0.0418795	0	0.551998	0.550017	0.043698	0.0201329	0	0.103687	0.540198	0.626969	0.495592	0.545232	1.67283	0.770753	0	3.96931	20.6788	24.0003	18.9721	20.8723
Mitf	5.44048	9.23423e-06	-5.44048	9.23423e-06	Mitf	0.872552	1.50088	1.14183	1.37221	-1.53798	-1.18851	-1.14979	-1.01118	Mitf	microphthalmia-associated transcription factor	17342	Mitf	0.120342	0.117376	0.686502	0.677326	0.0790088	0.12741	0.130875	0.144073	0.531672	0.821842	0.640773	0.751719	6.69131	10.7905	11.0841	11.9079	45.0067	69.601	53.9206	63.6607
Neto1	5.43898	9.55392e-07	-5.43898	9.55392e-07	Neto1	1.04998	1.27358	1.32439	1.23872	-1.32589	-1.44387	-0.961004	-1.15591	Neto1	neuropilin (NRP) and tolloid (TLL)-like 1	246317	Neto1	0.87406	0.867074	4.72794	4.716	0.806647	0.743303	1.03878	0.90751	4.18689	4.88877	5.06401	4.77208	48.512	44.7037	62.4741	54.578	251.794	294.004	304.551	286.995
Gm13807	5.41896	0.000254117	-5.41896	0.000254117	Gm13807	1.42529	0.405726	1.72539	1.31962	-1.11516	-1.46079	-1.43153	-0.868556	Gm13807	predicted gene 13807	639658	Gm13807	0.104727	0.0934609	0.67529	0.640766	0.127071	0.0390287	0.102049	0.150758	0.739258	0.364651	0.9102	0.68705	2.50924	0.770753	2.01529	2.97698	14.5968	7.2001	17.9735	13.567
Parvb	5.40869	3.39428e-08	-5.40869	3.39428e-08	Parvb	1.27697	1.10541	1.1297	1.35848	-1.25074	-1.11834	-1.25074	-1.25074	Parvb	"parvin, beta"	170736	Parvb	0.0767586	0.0714367	0.554881	0.553421	0.0396507	0.109611	0.0636892	0.0940836	0.576655	0.512001	0.520695	0.610171	2.50924	6.93678	4.03059	5.95396	36.4919	32.4005	32.9515	38.6138
Thrb	5.33627	1.50041e-05	-5.33627	1.50041e-05	Thrb	1.51956	1.19069	1.44632	0.675095	-1.20792	-1.20792	-1.20792	-1.20792	Thrb	thyroid hormone receptor beta	21834	Thrb	0.0104477	0.0101715	0.546986	0.533627	0.00798271	0.0147179	0.00961826	0.00947208	0.662296	0.527292	0.629512	0.368844	0.836414	1.54151	1.00765	0.992327	69.3347	55.2008	65.9029	38.6138
Veph1	5.28878	3.92261e-07	-5.28878	3.92261e-07	Veph1	1.33502	1.18771	1.1449	1.13823	-1.33803	-1.29904	-1.23432	-0.934476	Veph1	ventricular zone expressed PH domain-containing 1	72789	Veph1	0.107916	0.10683	0.582282	0.581385	0.0891944	0.102739	0.107453	0.132276	0.637777	0.575867	0.559032	0.556452	10.037	11.5613	12.0918	14.8849	71.7675	64.8009	62.9074	62.617
Selp	5.22344	7.01152e-07	-5.22344	7.01152e-07	Selp	0.953246	1.46311	1.17306	1.18059	-1.08253	-1.18062	-1.25587	-1.25097	Selp	"selectin, platelet"	20344	Selp	0.955668	0.954529	5.02567	4.98592	1.03013	0.962421	0.913506	0.916616	4.22399	6.01459	4.91918	4.94493	60.2218	56.265	53.4053	53.5856	246.929	351.605	287.576	289.082
Nyx	5.22178	9.87846e-06	-5.22178	9.87846e-06	Nyx	1.71149	1.02897	1.08568	0.942943	-1.19227	-1.19227	-1.19227	-1.19227	Nyx	nyctalopin	236690	Nyx	0.0619885	0.0588043	0.53474	0.522178	0.0812497	0.0374347	0.0489404	0.0803292	0.748376	0.466293	0.484988	0.439302	5.01848	2.31226	3.02294	4.96163	46.2231	28.8004	29.9559	27.1341
Gm6634	5.20403	0.000222604	-5.20403	0.000222604	Gm6634	1.52127	0.309063	1.62877	1.30016	-1.22827	-1.13717	-1.16555	-1.22827	Gm6634	predicted gene 6634	625901	Gm6634	0.0915584	0.0901817	0.566056	0.53446	0.0866992	0.106518	0.104443	0.0685736	0.6725	0.290257	0.724524	0.576944	2.50924	3.08301	3.02294	1.98465	19.4624	8.40012	20.9691	16.6979
Spns2	5.17025	3.77961e-07	-5.17025	3.77961e-07	Spns2	1.06398	1.3212	1.24433	1.11097	-1.19883	-1.31755	-1.27053	-0.953553	Spns2	spinster homolog 2	216892	Spns2	0.746445	0.742833	3.85039	3.84063	0.735804	0.677681	0.700129	0.872165	3.53131	4.22052	4.00153	3.64822	38.475	33.1424	36.2753	44.6547	181.243	207.603	199.706	188.895
E330011O21Rik	5.13499	0.00141591	-5.13499	0.00141591	E330011O21Rik	1.19311	1.17356	1.64517	0.708883	-0.93235	-0.465507	-1.07886	-2.24401	E330011O21Rik	RIKEN cDNA E330011O21 gene	100503619	E330011O21Rik	0.222295	0.193642	1.10191	1.07346	0.248227	0.34307	0.224257	0.0736245	1.08312	1.06854	1.4817	0.7743	3.34566	4.62452	3.02294	0.992327	14.5968	14.4002	19.9706	10.4362
Spata33	5.10458	0.00643782	-5.10458	0.00643782	Spata33	0.411191	1.39163	1.711	1.18976	-1.68022	0.33707	-1.68022	-1.68022	Spata33	spermatogenesis associated 33	320869	Spata33	0.101206	0	0.761817	0.724062	0	0.404822	0	0	0.426164	0.840851	1.0492	0.731054	0	2.31226	0	0	2.4328	4.80007	5.99118	4.17447
AI427809	5.10157	4.34281e-07	-5.10157	4.34281e-07	AI427809	1.18866	1.4492	1.09648	0.96755	-1.17547	-1.17547	-1.17547	-1.17547	AI427809	expressed sequence AI427809	381524	AI427809	0.055128	0.0469093	0.514062	0.510157	0.0758504	0.0232932	0.0913755	0.0299929	0.514842	0.616742	0.482976	0.441686	2.50924	0.770753	3.02294	0.992327	17.0296	20.4003	15.9765	14.6106
A630023A22Rik	5.07464	0.00290601	-5.07464	0.00290601	A630023A22Rik	1.59763	1.05451	1.18154	0.852931	-2.17647	-1.58443	-0.875857	-0.0498509	A630023A22Rik	RIKEN cDNA A630023A22 gene	105518	A630023A22Rik	0.208441	0	1.0372	1.01832	0	0.150737	0.246333	0.436692	1.3681	0.938902	1.02532	0.816469	0	3.08301	5.03823	8.93094	27.9772	19.2003	20.9691	16.6979
Epb4.1l1	5.0734	6.88029e-08	-5.0734	6.88029e-08	Epb4.1l1	1.10079	1.23361	1.15267	1.19882	-1.08313	-1.07077	-1.16385	-1.36815	Epb4.1l1	erythrocyte membrane protein band 4.1 like 1	13821	Epb4.1l1	2.58937	2.58078	13.1012	13.0933	2.74376	2.76737	2.59446	2.25188	12.4673	13.6696	12.9238	13.3439	306.964	309.843	291.21	246.097	1400.07	1538.42	1455.86	1500.72
Fads6	5.07269	4.37127e-08	-5.07269	4.37127e-08	Fads6	1.20746	1.16666	1.16558	1.14579	-1.06062	-1.36912	-1.12175	-1.13401	Fads6	"fatty acid desaturase domain family, member 6"	328035	Fads6	7.71506	7.69018	39.0146	39.0099	8.30381	6.70516	7.95932	7.89194	39.9979	38.8827	38.8536	38.3242	155.573	125.633	149.132	147.857	749.301	728.41	727.928	718.009
Zfr2	5.07084	0.000120576	-5.07084	0.000120576	Zfr2	1.15403	1.07637	1.54019	0.91386	-1.46434	-0.752251	-1.66516	-0.802702	Zfr2	zinc finger RNA binding protein 2	103406	Zfr2	0.337844	0.325326	1.67148	1.64968	0.265491	0.434919	0.230991	0.419973	1.63026	1.54482	2.1306	1.38025	15.0555	24.6641	13.0994	23.8158	92.4462	87.6013	120.822	78.2713
Ubxn11	4.97968	0.00140364	-4.97968	0.00140364	Ubxn11	1.01155	0.94508	1.44661	1.22887	-1.61633	-2.04589	-0.540373	-0.429516	Ubxn11	UBX domain protein 11	67586	Ubxn11	0.204573	0.181754	0.930212	0.921459	0.134683	0.0930762	0.283927	0.306604	0.832495	0.79501	1.12551	0.967833	3.34566	2.31226	7.05353	6.94629	20.6788	19.2003	27.9588	22.9596
Ugt1a7c	4.96573	1.47193e-09	-4.96573	1.47193e-09	Ugt1a7c	1.14825	1.08745	1.13185	1.25646	-1.12451	-1.19326	-1.16077	-1.14547	Ugt1a7c	"UDP glucuronosyltransferase 1 family, polypeptide A7C"	394432	Ugt1a7c	3.54981	3.54928	17.6412	17.6247	3.6276	3.4588	3.53756	3.57528	17.5303	16.8069	17.3321	18.8957	202.634	193.21	197.61	199.711	979.197	938.787	968.153	1055.49
Megf6	4.95612	2.946e-07	-4.95612	2.946e-07	Megf6	1.07425	1.29054	1.22047	1.03316	-1.03394	-1.25418	-1.30072	-1.02958	Megf6	multiple EGF-like-domains 6	230971	Megf6	13.7562	13.7057	68.1072	67.927	14.9013	12.7916	12.3856	14.9464	64.2469	74.6387	71.0999	62.4432	1796.62	1542.28	1493.33	1802.07	7746.02	8998.93	8572.38	7528.66
Cygb	4.94934	5.48091e-06	-4.94934	5.48091e-06	Cygb	1.16625	1.17107	1.38202	0.895129	-1.27898	-0.997379	-0.921073	-1.41704	Cygb	cytoglobin	114886	Cygb	1.12578	1.11486	5.55711	5.51784	1.02208	1.24238	1.30986	0.928801	5.56637	5.58501	6.46436	4.61271	39.3115	47.7867	50.3823	35.7238	214.086	214.803	248.634	177.415
Nap1l2	4.94334	7.02767e-05	-4.94334	7.02767e-05	Nap1l2	1.4938	0.530827	1.37251	1.21383	-0.883076	-1.31402	-1.09985	-1.31402	Nap1l2	nucleosome assembly protein 1-like 2	17954	Nap1l2	0.0963113	0.0892367	0.569982	0.552804	0.134812	0.0887316	0.116004	0.0456976	0.70023	0.359216	0.643765	0.576715	5.8549	3.85377	5.03823	1.98465	30.4099	15.6002	27.9588	25.0468
Mansc1	4.92526	0.000102594	-4.92526	0.000102594	Mansc1	1.29857	1.04197	1.05684	1.20302	-0.701247	-1.81925	-1.21021	-0.869687	Mansc1	MANSC domain containing 1	67729	Mansc1	0.195069	0.187226	0.924661	0.922137	0.255555	0.117742	0.179585	0.227394	1.02209	0.85555	0.864414	0.95659	10.037	4.62452	7.05353	8.93094	40.1411	33.6005	33.95	37.5702
Snhg11	4.9188	4.76876e-05	-4.9188	4.76876e-05	Snhg11	0.858661	1.6388	1.19405	0.905097	-1.43657	-1.03099	-0.845967	-1.28309	Snhg11	small nucleolar RNA host gene 11	319317	Snhg11	0.161672	0.159679	0.804612	0.785427	0.130835	0.173308	0.197022	0.145522	0.642183	1.10282	0.810255	0.663189	13.3826	17.7273	20.1529	14.8849	65.6855	112.802	82.8779	67.8351
Wipf3	4.91372	3.03934e-06	-4.91372	3.03934e-06	Wipf3	1.14773	0.911448	1.43215	1.1023	-0.887583	-1.23535	-1.23535	-1.23535	Wipf3	"WAS/WASL interacting protein family, member 3"	330319	Wipf3	0.0945423	0.0905084	0.526326	0.521895	0.127259	0.0984485	0.0975597	0.0549019	0.521649	0.442844	0.635329	0.50548	9.20056	6.93678	7.05353	3.96931	37.7083	31.2004	45.9324	36.5266
Fras1	4.84667	4.39287e-07	-4.84667	4.39287e-07	Fras1	1.04863	1.25897	1.15091	1.09548	-1.29671	-1.27687	-1.03791	-0.942492	Fras1	Fraser extracellular matrix complex subunit 1	231470	Fras1	1.45778	1.44966	7.03651	7.02603	1.29909	1.31708	1.55434	1.66062	6.60172	7.63792	7.08673	6.81965	367.186	372.274	439.334	469.371	1865.95	2158.83	2003.05	1927.56
Morn5	4.83871	0.000474227	-4.83871	0.000474227	Morn5	1.30838	0.966893	1.5088	0.765164	-1.478	-1.478	-0.2857	-1.30754	Morn5	MORN repeat containing 5	75495	Morn5	0.0852648	0	0.625134	0.612756	0	0	0.228517	0.112542	0.689898	0.544486	0.792717	0.473435	0	0	2.01529	0.992327	6.08199	4.80007	6.98971	4.17447
Mir130c	4.83562	0.355918	-4.83562	0.355918	Mir130c	-1.13685	7.95795	-1.13685	-1.13685	-1.13685	-1.13685	-1.13685	-1.13685	Mir130c	microRNA 130c	102466640	Mir130c	0	0	13.6693	0	0	0	0	0	0	54.6773	0	0	0	0	0	0	0	1.20002	0	0
Adgrg1	4.83177	4.14034e-07	-4.83177	4.14034e-07	Adgrg1	1.09751	1.2338	1.2088	1.00499	-0.98974	-1.04567	-1.36263	-1.14707	Adgrg1	adhesion G protein-coupled receptor G1	14766	Adgrg1	10.2654	10.2167	49.4632	49.3645	11.3089	10.8789	8.73314	10.1405	48.0556	52.817	51.9096	45.0706	685.023	658.994	529.014	614.25	2910.84	3199.25	3144.37	2730.1
Bik	4.8273	0.000175009	-4.8273	0.000175009	Bik	1.26041	0.655885	1.84996	0.776176	-1.18642	-0.983179	-1.18642	-1.18642	Bik	BCL2-interacting killer	12124	Bik	0.0444009	0	0.528498	0.500034	0.0624755	0.115128	0	0	0.545215	0.358582	0.820431	0.389762	0.836414	1.54151	0	0	7.29839	4.80007	10.9838	5.21809
Pcdhb21	4.82698	2.91776e-05	-4.82698	2.91776e-05	Pcdhb21	1.50512	1.0199	1.0062	1.01103	-0.723314	-1.45458	-1.30266	-1.06168	Pcdhb21	protocadherin beta 21	93892	Pcdhb21	0.119101	0.113277	0.609152	0.602159	0.16601	0.0679877	0.111105	0.131303	0.777964	0.555767	0.550517	0.552361	7.52773	3.08301	5.03823	5.95396	35.2755	25.2004	24.9632	25.0468
Ifitm1	4.82661	0.00698705	-4.82661	0.00698705	Ifitm1	1.10597	2.40838	-0.178984	1.20666	-1.40042	-0.552954	-1.40042	-1.18823	Ifitm1	interferon induced transmembrane protein 1	68713	Ifitm1	0.0739448	0	0.703012	0.57995	0	0.179934	0	0.115845	0.568199	1.4014	0.233179	0.609269	0	1.54151	0	0.992327	4.86559	12.0002	1.99706	5.21809
Tcp11l2	4.8192	2.47393e-07	-4.8192	2.47393e-07	Tcp11l2	1.08405	1.21387	1.05791	1.18175	-1.13335	-1.16983	-1.3137	-0.920704	Tcp11l2	t-complex 11 (mouse) like 2	216198	Tcp11l2	1.81888	1.81017	8.73246	8.72358	1.81148	1.76625	1.59862	2.09917	8.42442	9.21763	8.27315	9.01466	71.9316	70.1385	63.4817	83.3554	334.509	366.005	328.516	357.961
Lgi4	4.79871	3.77702e-06	-4.79871	3.77702e-06	Lgi4	1.23541	1.0094	1.17303	1.10746	-1.04192	-1.32983	-1.35823	-0.795318	Lgi4	"leucine-rich repeat LGI family, member 4"	243914	Lgi4	0.122379	0.120805	0.580679	0.579709	0.128528	0.105276	0.103224	0.152487	0.623079	0.53273	0.59671	0.570198	7.52773	6.16602	6.04588	8.93094	36.4919	31.2004	34.9485	33.3958
Ago4	4.77201	6.70435e-05	-4.77201	6.70435e-05	Ago4	1.20188	1.33146	1.05332	0.922534	-0.71128	-0.866724	-1.26857	-1.66262	Ago4	argonaute RISC catalytic subunit 4	76850	Ago4	0.221072	0.214169	1.02783	1.02202	0.285753	0.256565	0.194191	0.147778	1.07624	1.17738	0.970932	0.886784	32.6202	29.2886	22.1682	16.8696	122.856	134.402	110.837	101.231
Entpd5	4.7313	2.9892e-10	-4.7313	2.9892e-10	Entpd5	1.0651	1.16339	1.1374	1.11858	-1.12783	-1.1108	-1.17068	-1.07517	Entpd5	ectonucleoside triphosphate diphosphohydrolase 5	12499	Entpd5	4.78956	4.7882	22.6614	22.6544	4.76599	4.82257	4.62651	4.94317	21.7916	23.328	22.9116	22.6146	409.843	414.665	398.02	423.723	1865.95	1996.83	1963.11	1934.87
Tgm2	4.70528	1.5133e-07	-4.70528	1.5133e-07	Tgm2	1.06695	1.21998	1.22594	0.955688	-1.01268	-1.16362	-1.22735	-1.06492	Tgm2	"transglutaminase 2, C polypeptide"	21817	Tgm2	15.9814	15.9547	75.2993	75.0712	17.1528	15.4489	14.7813	16.5427	72.5044	80.6178	80.9518	67.123	1037.15	934.153	893.783	1000.27	4383.9	4874.47	4894.79	4058.63
5730507C01Rik	4.70073	3.67023e-09	-4.70073	3.67023e-09	5730507C01Rik	1.10624	1.147	1.07441	1.13812	-1.20543	-1.16167	-1.06455	-1.03411	5730507C01Rik	RIKEN cDNA 5730507C01 gene	236366	5730507C01Rik	1.28252	1.28103	6.02296	6.02178	1.2044	1.24149	1.32795	1.35626	5.97933	6.15068	5.84886	6.11296	49.3484	50.8697	54.4129	55.5703	245.712	252.004	239.647	250.468
Slc40a1	4.65298	1.04947e-07	-4.65298	1.04947e-07	Slc40a1	0.948367	1.28436	1.06756	1.13603	-1.18327	-1.12293	-1.05403	-1.07608	Slc40a1	"solute carrier family 40 (iron-regulated transporter), member 1"	53945	Slc40a1	1.16633	1.16564	5.44303	5.4237	1.10721	1.1545	1.21098	1.19261	4.85196	6.12436	5.26983	5.52597	63.5675	66.2848	69.5276	68.4705	278.555	351.605	302.554	317.26
Tstd1	4.62916	0.0277306	-4.62916	0.0277306	Tstd1	1.17561	0.986129	1.30554	0.954219	-2.53501	-1.65332	-1.26667	1.03351	Tstd1	thiosulfate sulfurtransferase (rhodanese)-like domain containing 1	226654	Tstd1	0.567505	0.357278	1.66213	1.6539	0.13263	0.244375	0.319485	1.57353	1.73641	1.52269	1.90004	1.48938	0.836414	1.54151	2.01529	9.92327	10.9476	9.60014	11.9824	9.39256
Gfpt2	4.61724	1.03661e-05	-4.61724	1.03661e-05	Gfpt2	1.2587	1.14679	0.982538	1.02604	-1.36482	-0.803217	-1.3641	-0.881927	Gfpt2	glutamine fructose-6-phosphate transaminase 2	14584	Gfpt2	2.39112	2.35202	10.8905	10.8598	1.96236	2.89627	1.96335	2.74249	12.0931	11.1905	9.98631	10.292	98.6969	145.672	98.7494	137.933	608.199	562.808	502.26	517.634
Tgfbr3l	4.57299	0.00425493	-4.57299	0.00425493	Tgfbr3l	1.05216	1.78749	1.0152	0.531429	-0.488314	-0.436482	-2.21976	-1.24172	Tgfbr3l	"transforming growth factor, beta receptor III-like"	100044509	Tgfbr3l	0.310855	0.278297	1.33789	1.27265	0.42424	0.439759	0.12776	0.25166	1.23407	2.05445	1.20286	0.860171	6.69131	6.93678	2.01529	3.96931	19.4624	32.4005	18.9721	13.567
Bicc1	4.5625	1.3172e-08	-4.5625	1.3172e-08	Bicc1	1.06555	1.14534	1.12763	1.04113	-0.981694	-1.12339	-1.20396	-1.07061	Bicc1	BicC family RNA binding protein 1	83675	Bicc1	27.2253	27.1826	124.075	124.02	29.4017	26.6513	25.2037	27.6444	121.522	128.432	126.865	119.482	1539.84	1395.83	1320.02	1447.8	6364.19	6726.1	6644.22	6257.53
Loxl4	4.55212	5.37412e-07	-4.55212	5.37412e-07	Loxl4	1.20982	0.94942	1.10002	1.11382	-1.16573	-0.847603	-1.19444	-1.1653	Loxl4	lysyl oxidase-like 4	67573	Loxl4	0.953916	0.949117	4.32943	4.32049	0.902621	1.12531	0.884837	0.902895	4.68403	3.91048	4.34074	4.38246	85.3142	106.364	83.6347	85.3401	442.769	369.605	410.396	414.316
Katnal2	4.53751	7.5067e-06	-4.53751	7.5067e-06	Katnal2	1.00341	1.17147	1.40663	0.782291	-1.2475	-1.12453	-1.1164	-0.875374	Katnal2	katanin p60 subunit A-like 2	71206	Katnal2	0.38761	0.385888	1.77309	1.75097	0.346206	0.37701	0.379142	0.448081	1.64788	1.85148	2.17926	1.41372	9.20056	10.0198	10.0765	11.9079	43.7903	49.2007	57.9147	37.5702
Pkhd1l1	4.53441	6.66577e-07	-4.53441	6.66577e-07	Pkhd1l1	0.93069	1.30136	1.10861	1.02117	-1.26094	-1.11024	-0.971273	-1.01937	Pkhd1l1	polycystic kidney and hepatic disease 1-like 1	192190	Pkhd1l1	22.7672	22.7016	103.411	102.939	20.1714	22.3924	24.6567	23.8482	92.1474	119.142	104.242	98.1117	4568.49	5071.56	5584.38	5401.23	20869.7	26983.6	23609.2	22220.7
Trf	4.51744	5.03151e-07	-4.51744	5.03151e-07	Trf	1.05403	1.18701	1.10867	1.0013	-0.967424	-1.1559	-1.30451	-0.923177	Trf	transferrin	22041	Trf	135.827	135.079	610.905	610.209	146.828	128.846	116.235	151.401	596.112	653.67	619.12	574.717	5649.98	4958.25	4472.94	5825.95	22937.6	25152.4	23823.9	22115.3
BC039771	4.51626	1.59325e-05	-4.51626	1.59325e-05	BC039771	1.55008	1.10426	0.793202	0.902722	-0.957153	-1.07517	-1.14795	-1.16998	BC039771	cDNA sequence BC039771	408057	BC039771	0.24763	0.247215	1.14014	1.11649	0.270603	0.249348	0.237081	0.233488	1.53845	1.12948	0.91042	0.982224	9.20056	8.47828	8.06117	7.93861	52.3051	38.4005	30.9544	33.3958
Vdr	4.5115	1.56294e-06	-4.5115	1.56294e-06	Vdr	1.1742	1.11217	1.13213	0.928713	-1.12159	-0.784203	-1.21443	-1.22698	Vdr	vitamin D receptor	22337	Vdr	2.23398	2.2161	10.0187	9.99792	2.1633	2.73326	2.02847	2.0109	10.6223	10.1753	10.317	8.96025	162.264	205.02	152.155	150.834	796.741	763.211	773.86	672.09
9030617O03Rik	4.50933	5.34829e-09	-4.50933	5.34829e-09	9030617O03Rik	1.05735	1.09117	1.10347	1.09383	-0.956274	-1.11204	-1.13152	-1.146	9030617O03Rik	RIKEN cDNA 9030617O03 gene	217830	9030617O03Rik	10.8324	10.817	48.7811	48.7775	11.8385	10.6269	10.4844	10.3797	47.8034	48.9372	49.3561	49.0275	647.385	581.148	573.351	567.611	2614.04	2676.04	2699.03	2681.05
4833412C05Rik	4.47866	0.000848253	-4.47866	0.000848253	4833412C05Rik	0.871357	0.851797	1.0459	1.55708	-0.347185	-1.74084	-0.815598	-1.42251	4833412C05Rik	RIKEN cDNA 4833412C05 gene	73904	4833412C05Rik	0.168542	0.156668	0.722049	0.707324	0.262743	0.0968369	0.1899	0.124688	0.611433	0.603199	0.690069	0.983494	4.18207	1.54151	3.02294	1.98465	9.73118	9.60014	10.9838	15.6543
Ush1g	4.45662	0.00103764	-4.45662	0.00103764	Ush1g	0.244826	0.917142	1.46906	1.68087	-1.30923	-1.11398	-1.30923	-0.579462	Ush1g	Usher syndrome 1G	16470	Ush1g	0.0996462	0.0902051	0.56054	0.523142	0.0621249	0.114492	0.0561308	0.165837	0.293641	0.467955	0.686036	0.794529	3.34566	6.16602	3.02294	8.93094	15.8132	25.2004	36.9456	42.7883
Apba1	4.45367	2.08432e-06	-4.45367	2.08432e-06	Apba1	1.0037	1.26066	0.798011	1.24762	-1.16283	-0.997005	-1.16978	-0.980367	Apba1	"amyloid beta (A4) precursor protein binding, family A, member 1"	319924	Apba1	0.176038	0.175703	0.789282	0.782524	0.165612	0.185785	0.164816	0.18794	0.743503	0.888453	0.64471	0.880461	19.2375	21.5811	19.1453	21.8312	86.3643	103.201	74.8897	102.275
Tnfsf13	4.43878	3.2611e-06	-4.43878	3.2611e-06	Tnfsf13	0.776629	1.29754	1.09407	1.13208	-0.886586	-1.03363	-1.19826	-1.18184	Tnfsf13	"tumor necrosis factor (ligand) superfamily, member 13"	69583	Tnfsf13	2.06414	2.05615	9.20297	9.12677	2.34313	2.11608	1.88787	1.90948	7.4212	10.6484	9.24769	9.4946	62.4521	56.3537	50.2817	50.8486	197.622	283.716	246.406	252.971
H2afy2	4.43838	9.4895e-08	-4.43838	9.4895e-08	H2afy2	0.985311	1.24042	1.10835	0.965987	-1.05653	-1.0956	-1.15563	-0.992307	H2afy2	"H2A histone family, member Y2"	404634	H2afy2	4.28541	4.28178	19.0602	19.0042	4.33701	4.22113	4.04908	4.53443	17.8585	21.3128	19.4484	17.6209	133.826	130.258	124.948	139.918	551.028	657.61	600.116	543.725
Fam107a	4.43521	2.10329e-05	-4.43521	2.10329e-05	Fam107a	1.07785	1.35201	1.26513	0.603015	-1.02441	-0.949755	-1.0606	-1.26324	Fam107a	"family with sequence similarity 107, member A"	268709	Fam107a	0.320215	0.319201	1.44294	1.41572	0.330479	0.34803	0.322291	0.280059	1.41901	1.716	1.61571	1.02105	17.5647	18.4981	17.13	14.8849	75.4167	91.2013	85.8735	54.2681
Dsc2	4.43208	2.29193e-06	-4.43208	2.29193e-06	Dsc2	1.28023	1.26067	0.995459	0.759614	-1.07399	-1.07399	-1.07399	-1.07399	Dsc2	desmocollin 2	13506	Dsc2	0	0	0.447976	0.443208	0	0	0	0	0.511318	0.504432	0.419727	0.356427	0	0	0	0	38.9247	38.4005	31.9529	27.1341
Prss12	4.43071	2.27527e-08	-4.43071	2.27527e-08	Prss12	1.05229	1.11583	1.12685	1.00011	-1.00531	-1.09708	-1.20107	-0.991621	Prss12	"protease, serine 12 neurotrypsin (motopsin)"	19142	Prss12	8.0178	8.00438	35.4873	35.4651	8.39336	7.87609	7.32837	8.47338	34.9409	36.5143	36.7943	33.6998	364.677	342.214	318.416	368.153	1518.06	1586.42	1598.65	1464.2
Trpm6	4.42655	4.74096e-08	-4.42655	4.74096e-08	Trpm6	0.950018	1.07132	1.21274	1.05828	-0.968843	-1.10784	-1.10784	-1.10784	Trpm6	"transient receptor potential cation channel, subfamily M, member 6"	225997	Trpm6	0.0795459	0.0778431	0.454402	0.453447	0.110114	0.0676456	0.0707494	0.0696747	0.416368	0.45289	0.499535	0.448816	12.5462	7.70753	8.06117	7.93861	47.4395	51.6007	56.9162	51.1373
Rab7b	4.41262	7.07423e-07	-4.41262	7.07423e-07	Rab7b	1.06917	0.938062	1.12677	1.14926	-1.23418	-1.07464	-1.15194	-0.822516	Rab7b	"RAB7B, member RAS oncogene family"	226421	Rab7b	2.22451	2.21156	9.77432	9.75877	1.9748	2.20571	2.09064	2.62691	9.74764	8.90086	10.1447	10.3041	82.805	92.4904	87.6653	110.148	408.71	373.205	425.374	432.058
4930486L24Rik	4.4062	0.000326748	-4.4062	0.000326748	4930486L24Rik	0.877195	1.16797	0.992881	1.24102	-0.307094	-1.03284	-1.33807	-1.60107	4930486L24Rik	RIKEN cDNA 4930486L24 gene	214639	4930486L24Rik	0.791316	0.745683	3.30175	3.28563	1.26515	0.765017	0.619139	0.51596	2.87507	3.51707	3.11511	3.69974	26.7653	16.1858	13.0994	10.9156	60.8199	74.4011	65.9029	78.2713
Kng1	4.40218	0.000220797	-4.40218	0.000220797	Kng1	1.44673	1.31906	0.845485	0.665156	-1.30794	-1.17413	-1.30794	-0.486414	Kng1	kininogen 1	16644	Kng1	0.108122	0.100619	0.532535	0.519475	0.0662427	0.109719	0.0797988	0.176728	0.674901	0.617743	0.444884	0.392611	2.50924	3.85377	3.02294	4.96163	19.4624	18.0003	14.9779	13.567
Mir6516	4.39868	0.355918	-4.39868	0.355918	Mir6516	7.47974	-1.06853	-1.06853	-1.06853	-1.06853	-1.06853	-1.06853	-1.06853	Mir6516	microRNA 6516	102465258	Mir6516	0	0	9.35897	0	0	0	0	0	37.4359	0	0	0	0	0	0	0	2.4328	0	0	0
Tmem47	4.39346	5.41244e-05	-4.39346	5.41244e-05	Tmem47	1.04953	1.02997	0.580335	1.61088	-1.06768	-1.06768	-1.06768	-1.06768	Tmem47	transmembrane protein 47	192216	Tmem47	0.0426048	0.0349691	0.453871	0.439346	0.083529	0.0439828	0.0287505	0.014157	0.433854	0.428011	0.313402	0.640217	5.8549	3.08301	2.01529	0.992327	30.4099	30.0004	21.9676	44.8755
Lrrc29	4.3908	0.000140195	-4.3908	0.000140195	Lrrc29	0.91696	1.48237	1.28926	0.580385	-0.86445	-0.856942	-1.05525	-1.49232	Lrrc29	leucine rich repeat containing 29	234684	Lrrc29	0.261033	0.257113	1.16122	1.12893	0.295917	0.297461	0.259258	0.191497	1.01725	1.50533	1.31674	0.80558	9.20056	9.24904	8.06117	5.95396	31.6263	46.8007	40.9397	25.0468
Gprin3	4.37631	8.38408e-05	-4.37631	8.38408e-05	Gprin3	0.924337	1.09742	1.60479	0.632882	-1.00835	-0.956415	-0.932335	-1.36233	Gprin3	GPRIN family member 3	243385	Gprin3	0.112972	0.106722	0.554675	0.537844	0.127808	0.132493	0.134723	0.0568622	0.487928	0.550123	0.781974	0.398675	6.69131	6.93678	7.05353	2.97698	25.5444	28.8004	40.9397	20.8723
Gm16548	4.36931	0.00565541	-4.36931	0.00565541	Gm16548	0.360948	1.44093	1.66105	0.79188	-1.82062	-0.297574	-1.71828	-0.418333	Gm16548	predicted gene 16548	100503816	Gm16548	0.175907	0.138066	0.785327	0.738358	0.0445582	0.287397	0.107351	0.26432	0.453646	0.959009	1.11709	0.611562	0.836414	5.39527	2.01529	4.96163	8.51479	18.0003	20.9691	11.4798
Tmem204	4.36078	4.43603e-05	-4.36078	4.43603e-05	Tmem204	0.772012	1.13492	1.13927	1.20298	-1.32783	-0.835803	-1.40024	-0.685301	Tmem204	transmembrane protein 204	407831	Tmem204	0.685887	0.670519	2.94344	2.92399	0.557799	0.784498	0.530491	0.870758	2.39107	3.07495	3.08423	3.22349	15.8919	22.3518	15.1147	24.8082	68.1183	87.6013	87.8706	91.8383
Il22ra1	4.35124	1.1144e-07	-4.35124	1.1144e-07	Il22ra1	1.16555	0.97358	1.05772	1.046	-0.929204	-1.20206	-1.11942	-0.992169	Il22ra1	"interleukin 22 receptor, alpha 1"	230828	Il22ra1	5.03472	5.02105	21.8726	21.8478	5.50025	4.55244	4.82083	5.26536	23.4945	20.5673	21.8025	21.6261	558.725	462.452	489.716	534.864	2386.57	2089.23	2214.74	2196.81
Col3a1	4.34609	2.29447e-08	-4.34609	2.29447e-08	Col3a1	1.0317	1.11576	1.10089	0.99108	-1.00703	-1.10143	-1.17238	-0.958589	Col3a1	"collagen, type III, alpha 1"	12825	Col3a1	74.391	74.2689	322.979	322.779	77.0387	72.1594	68.6963	79.6695	316.541	335.531	332.092	307.752	7462.49	6989.96	6654.5	7717.32	30661.7	32501.3	32168.6	29810.9
Fam83b	4.34474	0.000163594	-4.34474	0.000163594	Fam83b	1.17517	0.805108	1.19524	1.06303	-1.03763	-1.69619	-0.961616	-0.543104	Fam83b	"family with sequence similarity 83, member B"	208994	Fam83b	0.25857	0.248659	1.08645	1.08036	0.25248	0.159949	0.26614	0.355709	1.17043	0.905622	1.18683	1.0829	13.3826	8.47828	14.1071	18.8542	62.0363	48.0007	62.9074	57.399
Ttc38	4.33841	1.48023e-06	-4.33841	1.48023e-06	Ttc38	0.993596	1.1971	1.11437	0.929264	-0.810746	-1.03477	-1.12138	-1.26744	Ttc38	tetratricopeptide repeat domain 38	239570	Ttc38	1.40459	1.39528	6.06906	6.05329	1.65679	1.4185	1.33585	1.20723	5.78667	6.66332	6.29194	5.5343	106.225	90.9489	85.65	77.4015	371.001	427.206	403.406	354.83
Ahr	4.33239	4.55789e-10	-4.33239	4.55789e-10	Ahr	0.998665	1.08074	1.08466	1.06627	-1.07266	-1.10969	-1.01557	-1.0324	Ahr	aryl-hydrocarbon receptor	11622	Ahr	8.42803	8.42533	36.5123	36.5018	8.33771	8.12645	8.67428	8.57368	35.0412	37.0924	37.1933	36.7223	797.103	776.919	829.293	819.662	3349.96	3546.05	3555.76	3510.73
Tmem220	4.33089	0.000559977	-4.33089	0.000559977	Tmem220	1.07546	1.25123	0.559233	1.34341	-1.41652	-1.16874	-1.36726	-0.27681	Tmem220	transmembrane protein 220	338369	Tmem220	0.315094	0.297981	1.31757	1.29052	0.232307	0.275837	0.240375	0.511857	1.30684	1.47616	0.91374	1.57356	5.8549	6.93678	6.04588	12.9002	32.8427	37.2005	22.9662	39.6575
Alpl	4.29917	0.00584089	-4.29917	0.00584089	Alpl	1.40051	0.584456	1.28077	0.94238	-0.0968672	-0.395464	-1.85789	-1.85789	Alpl	"alkaline phosphatase, liver/bone/kidney"	11647	Alpl	0.201292	0.170685	0.769432	0.751578	0.338939	0.275572	0.0960571	0.0946001	0.956923	0.543526	0.880708	0.696572	14.219	11.5613	4.03059	3.96931	40.1411	22.8003	36.9456	29.2213
Il16	4.29652	0.00103219	-4.29652	0.00103219	Il16	1.24465	1.1696	1.13886	0.653233	-0.438661	-1.65356	-1.58502	-0.529096	Il16	interleukin 16	16170	Il16	0.154349	0.134892	0.660194	0.652122	0.232124	0.0623869	0.104865	0.21802	0.7455	0.707707	0.692788	0.494781	20.0739	5.39527	9.06882	18.8542	64.4691	61.2009	59.9118	42.7883
Naip6	4.29021	1.44608e-06	-4.29021	1.44608e-06	Naip6	1.3502	1.05879	0.97404	0.819066	-1.05052	-1.05052	-1.05052	-1.05052	Naip6	"NLR family, apoptosis inhibitory protein 6"	17952	Naip6	0.0655304	0.0575124	0.432964	0.429021	0.0246649	0.0983927	0.0514628	0.0876012	0.52807	0.431486	0.406869	0.365429	2.8976	11.5592	6.04588	10.2913	62.0363	50.6899	47.7986	42.9302
Arhgap28	4.28909	5.46454e-08	-4.28909	5.46454e-08	Arhgap28	1.01202	1.12717	0.997946	1.0642	-0.978584	-1.19191	-1.09178	-0.939077	Arhgap28	Rho GTPase activating protein 28	268970	Arhgap28	1.4854	1.48192	6.36006	6.3561	1.55749	1.34341	1.43996	1.60073	6.18952	6.7038	6.12943	6.4175	143.863	124.091	133.009	147.857	571.707	619.209	566.166	592.775
Plxna4	4.26706	7.36666e-08	-4.26706	7.36666e-08	Plxna4	1.0162	1.14229	1.05535	0.972647	-0.988492	-1.19321	-1.07318	-0.931601	Plxna4	plexin A4	243743	Plxna4	5.54926	5.53646	23.6467	23.6244	5.76409	5.00154	5.43548	5.99593	23.1315	25.2441	23.7677	22.4436	1289.75	1119.13	1216.23	1341.63	5175.77	5648.48	5318.17	5021.89
Gm14327	4.25305	0.00171894	-4.25305	0.00171894	Gm14327	0.581346	0.924356	1.94854	0.722749	-0.444553	-1.2996	-0.912954	-1.51989	Gm14327	predicted gene 14327	665205	Gm14327	0.17703	0.169911	0.780024	0.722638	0.257482	0.142348	0.186099	0.122191	0.524292	0.665012	1.35251	0.578282	4.18207	2.31226	3.02294	1.98465	8.51479	10.8002	21.9676	9.39256
Capns2	4.25027	0.00167145	-4.25027	0.00167145	Capns2	0.578681	1.71667	1.05278	0.826983	-1.66224	-1.19538	-0.223772	-1.09371	Capns2	"calpain, small subunit 2"	69543	Capns2	0.374426	0.349686	1.55516	1.48626	0.227773	0.314804	0.61734	0.337789	1.07668	2.36949	1.49556	1.27889	3.34566	4.62452	9.06882	4.96163	15.8132	34.8005	21.9676	18.7851
Pllp	4.24487	0.000738152	-4.24487	0.000738152	Pllp	1.05234	0.826327	1.56107	0.731704	-1.39495	-0.928014	-0.318975	-1.5295	Pllp	plasma membrane proteolipid	67801	Pllp	0.147651	0.139297	0.610454	0.594782	0.109775	0.151728	0.231422	0.0976781	0.598703	0.511888	0.851835	0.479392	3.34566	4.62452	7.05353	2.97698	18.246	15.6002	25.9618	14.6106
Lrrc74b	4.24022	0.00045389	-4.24022	0.00045389	Lrrc74b	1.43648	1.34715	1.23915	0.145495	-1.04207	-1.04207	-1.04207	-1.04207	Lrrc74b	leucine rich repeat containing 74B	74685	Lrrc74b	0.0539827	0	0.448767	0.424022	0	0.0441344	0.0865543	0.0852422	0.557338	0.523874	0.486089	0.227768	0	1.54151	3.02294	2.97698	19.4624	19.2003	16.975	8.34894
Sod3	4.22869	3.92614e-08	-4.22869	3.92614e-08	Sod3	1.02743	1.03383	1.12917	0.969984	-0.968871	-1.06223	-1.17356	-0.955762	Sod3	"superoxide dismutase 3, extracellular"	20657	Sod3	12.504	12.4814	52.8214	52.7798	13.1131	12.2914	11.3786	13.2328	52.3182	52.5508	56.1409	50.2758	436.608	409.27	378.875	440.593	1741.88	1749.63	1869.25	1673.96
C1qtnf1	4.20562	2.08593e-07	-4.20562	2.08593e-07	C1qtnf1	1.05889	1.03436	1.02404	1.02736	-0.811398	-1.15593	-1.13621	-1.0411	C1qtnf1	C1q and tumor necrosis factor related protein 1	56745	C1qtnf1	6.96731	6.93523	29.1683	29.167	8.10441	6.38274	6.47058	6.91151	29.6301	29.1306	28.9229	28.9896	608.909	483.262	489.716	521.964	2235.74	2203.23	2189.78	2194.73
Mok	4.18033	0.000465188	-4.18033	0.000465188	Mok	0.769159	1.0391	1.24041	1.07856	-0.619254	-0.988825	-0.672565	-1.84659	Mok	MOK protein kinase	26448	Mok	0.614198	0.583211	2.45455	2.43801	0.776277	0.600848	0.748115	0.331553	2.03222	2.45037	2.81728	2.51832	20.9104	16.1858	20.1529	8.93094	54.7379	66.0009	75.8882	67.8351
Lrrn4	4.17887	3.85184e-09	-4.17887	3.85184e-09	Lrrn4	1.04461	1.07584	1.03515	0.97062	-0.976059	-1.07121	-1.10682	-0.972139	Lrrn4	leucine rich repeat neuronal 4	320974	Lrrn4	54.6424	54.5971	228.234	228.154	56.7382	53.1169	51.822	56.8926	230.228	235.266	228.723	218.718	3354.86	3140.82	3064.25	3363.99	13612.7	13910.6	13524.1	12932.5
Dsg2	4.14673	3.32138e-07	-4.14673	3.32138e-07	Dsg2	0.891124	1.27492	0.974093	0.96381	-1.02599	-1.02599	-1.02599	-1.02599	Dsg2	desmoglein 2	13511	Dsg2	0.0217846	0	0.416909	0.414673	0.0418846	0.0154384	0	0.0298153	0.377666	0.492767	0.400022	0.397181	4.18207	1.54151	0	2.97698	37.7083	49.2007	39.9412	39.6575
Dlk1	4.127	4.36065e-05	-4.127	4.36065e-05	Dlk1	1.5282	0.586651	0.931482	1.04385	-1.02255	-1.02255	-1.02255	-1.02255	Dlk1	delta-like 1 homolog (Drosophila)	13386	Dlk1	0.0194593	0.0181234	0.424328	0.4127	0.0240307	0.0110675	0.0142272	0.0285117	0.585937	0.305082	0.387455	0.41884	1.67283	0.770753	1.00765	1.98465	43.7903	22.8003	28.9574	33.3958
2900009J06Rik	4.12475	0.00377241	-4.12475	0.00377241	2900009J06Rik	1.33069	1.31112	0.823062	0.623746	-1.01749	-2.13592	-0.749275	-0.18593	2900009J06Rik	RIKEN cDNA 2900009J06 gene	100502745	2900009J06Rik	0.392577	0.352173	1.48531	1.45263	0.353313	0.162734	0.425501	0.628759	1.799	1.77477	1.26538	1.1021	1.67283	0.770753	2.01529	2.97698	8.51479	8.40012	5.99118	5.21809
Gpha2	4.10223	1.22414e-05	-4.10223	1.22414e-05	Gpha2	1.08892	1.00617	0.864394	1.11333	-1.33309	-0.654902	-1.14272	-0.942102	Gpha2	glycoprotein hormone alpha 2	170458	Gpha2	2.87799	2.83423	11.6527	11.6267	2.27848	3.64586	2.59987	2.98775	12.2108	11.5301	10.4509	12.4191	15.8919	25.4349	18.1376	20.8389	85.1479	80.4012	72.8927	86.6202
Mmp27	4.10127	4.17521e-05	-4.10127	4.17521e-05	Mmp27	1.20627	0.721042	1.06346	1.08137	-1.38478	-1.14024	-0.923516	-0.623604	Mmp27	matrix metallopeptidase 27	234911	Mmp27	0.292893	0.2874	1.1876	1.17871	0.222888	0.264058	0.30686	0.377766	1.34298	0.959404	1.21641	1.2316	5.8549	6.93678	8.06117	9.92327	35.2755	25.2004	31.9529	32.3521
Gm16386	4.10122	6.70669e-06	-4.10122	6.70669e-06	Gm16386	1.40898	0.953324	0.823044	0.886759	-0.991975	-1.10995	-1.06434	-0.90584	Gm16386	predicted gene 16386	100042679	Gm16386	0.215273	0.214963	0.893515	0.88161	0.21888	0.201693	0.208172	0.232346	1.15602	0.842945	0.77016	0.804936	15.8919	14.6443	15.1147	16.8696	83.9315	61.2009	55.9176	58.4426
E030003E18Rik	4.1005	0.00423043	-4.1005	0.00423043	E030003E18Rik	0.935491	0.822822	0.898532	1.41476	-2.02003	-1.13811	-1.0145	0.101043	E030003E18Rik	RIKEN cDNA E030003E18 gene	320092	E030003E18Rik	0.361788	0.31504	1.30966	1.29182	0.157288	0.289853	0.315783	0.684229	1.2201	1.12844	1.18924	1.70086	2.50924	4.62452	5.03823	10.9156	19.4624	18.0003	18.9721	27.1341
Birc7	4.09267	0.00988805	-4.09267	0.00988805	Birc7	1.18033	0.33069	1.89545	0.659609	-0.775169	-0.47821	-2.28413	-0.528572	Birc7	baculoviral IAP repeat-containing 7 (livin)	329581	Birc7	0.257263	0.209326	1.07447	0.98536	0.284605	0.349652	0.0571398	0.337657	1.10384	0.612547	1.81209	0.769403	5.01848	6.16602	1.00765	5.95396	19.4624	10.8002	31.9529	13.567
Ttc12	4.07503	4.01052e-05	-4.07503	4.01052e-05	Ttc12	1.16825	1.14868	0.894692	0.841998	-0.728264	-1.09779	-1.4596	-0.767971	Ttc12	tetratricopeptide repeat domain 12	235330	Ttc12	0.565437	0.554195	2.26999	2.25836	0.675303	0.52271	0.406766	0.65697	2.51423	2.48037	2.07997	2.00537	41.8207	32.3716	25.1912	40.6854	155.699	153.602	128.81	124.19
Serpina9	4.07165	8.5634e-06	-4.07165	8.5634e-06	Serpina9	0.747678	1.18063	1.25932	0.863604	-1.04066	-0.83677	-0.96469	-1.2091	Serpina9	"serine (or cysteine) peptidase inhibitor, clade A (alpha-1 antiproteinase, antitrypsin), member 9"	71907	Serpina9	0.25418	0.253082	1.04168	1.03046	0.248242	0.285926	0.261665	0.220887	0.857472	1.15758	1.22247	0.929217	6.69131	7.70753	7.05353	5.95396	23.1116	31.2004	32.9515	25.0468
Epsti1	4.06654	0.000170722	-4.06654	0.000170722	Epsti1	0.610925	1.59137	0.648036	1.19728	-0.803912	-1.08123	-1.08123	-1.08123	Epsti1	epithelial stromal interaction 1 (breast)	108670	Epsti1	0.0616915	0	0.444362	0.426673	0.121194	0.0769081	0.048664	0	0.323139	0.637575	0.331559	0.485175	2.50924	2.31226	1.00765	0	9.73118	19.2003	9.98529	14.6106
Aldh6a1	4.05834	2.75246e-08	-4.05834	2.75246e-08	Aldh6a1	0.978869	0.968383	1.01935	1.07518	-0.881148	-0.98595	-1.075	-1.09968	Aldh6a1	"aldehyde dehydrogenase family 6, subfamily A1"	104776	Aldh6a1	10.2875	10.2692	41.6934	41.6757	11.232	10.445	9.81975	9.65324	40.7735	40.4782	41.9338	43.5882	637.348	592.709	557.229	547.764	2313.59	2296.83	2379.5	2473.37
Fam210b	4.05787	2.45273e-08	-4.05787	2.45273e-08	Fam210b	1.01601	0.995386	0.986286	1.04377	-1.08513	-0.956337	-1.1105	-0.889488	Fam210b	"family with sequence similarity 210, member B"	67017	Fam210b	6.61883	6.60563	26.808	26.8048	6.27203	6.85768	6.1627	7.18292	26.9099	26.528	26.3612	27.4327	385.587	421.602	378.875	441.585	1654.3	1630.82	1620.61	1686.49
Cd200	4.01628	0.00138934	-4.01628	0.00138934	Cd200	1.5265	1.14939	0.928541	0.407294	-1.78648	-0.904488	-0.78087	-0.539881	Cd200	CD200 antigen	17470	Cd200	0.233871	0.222925	0.930212	0.895328	0.129505	0.238667	0.260019	0.307291	1.28704	0.990991	0.850333	0.592486	5.01848	9.24904	10.0765	11.9079	49.8723	38.4005	32.9515	22.9596
C3	4.01334	1.05046e-07	-4.01334	1.05046e-07	C3	0.944641	1.12362	0.973991	0.967352	-0.907225	-1.09736	-1.09762	-0.9074	C3	complement component 3	12266	C3	17.8518	17.8131	71.5778	71.4901	19.0279	16.6784	16.6754	19.0256	68.6844	77.7565	70.096	69.7742	1697.08	1487.55	1487.29	1696.88	6125.78	6934.9	6251.79	6223.09
Slfn5	4.00735	0.00022773	-4.00735	0.00022773	Slfn5	1.37124	1.23527	0.645108	0.753678	-1.42545	-0.774743	-0.626256	-1.17885	Slfn5	schlafen 5	327978	Slfn5	0.29683	0.28984	1.18815	1.16149	0.216015	0.33913	0.375894	0.256282	1.50097	1.36597	0.907369	0.978288	22.5832	35.4546	39.2982	26.7928	156.915	142.802	94.8603	102.275
Bst1	3.97542	3.07709e-05	-3.97542	3.07709e-05	Bst1	1.23363	0.561988	1.15236	1.03424	-1.10323	-0.768726	-0.91259	-1.19767	Bst1	bone marrow stromal cell antigen 1	12182	Bst1	0.447132	0.444156	1.793	1.7657	0.412213	0.519777	0.470446	0.386094	2.0825	1.30738	1.96844	1.81369	15.8919	20.0396	18.1376	14.8849	80.2823	50.4007	75.8882	69.9224
Gm15698	3.97287	8.09101e-05	-3.97287	8.09101e-05	Gm15698	1.1498	1.45217	0.449815	0.928569	-0.99509	-0.99509	-0.99509	-0.99509	Gm15698	predicted gene 15698	217066	Gm15698	0	0	0.409817	0.397287	0	0	0	0	0.44226	0.54538	0.272245	0.379384	0	0	0	0	4.86559	6.00009	2.99559	4.17447
Irs3	3.95756	0.00356174	-3.95756	0.00356174	Irs3	1.06501	1.22832	0.997027	0.67887	-0.597366	-2.21788	-0.715748	-0.438231	Irs3	insulin receptor substrate 3	16369	Irs3	0.309947	0.280365	1.11994	1.10956	0.368649	0.119892	0.339607	0.41164	1.16691	1.30677	1.1132	0.892891	14.219	4.62452	13.0994	15.8772	45.0067	50.4007	42.9368	34.4394
St3gal6	3.95616	8.13703e-08	-3.95616	8.13703e-08	St3gal6	1.11949	0.879086	0.916086	1.05354	-1.07647	-1.0026	-0.955957	-0.93318	St3gal6	"ST3 beta-galactoside alpha-2,3-sialyltransferase 6"	54613	St3gal6	8.68728	8.68106	34.4234	34.3436	8.18768	8.61784	8.90098	9.04262	37.5154	31.7571	32.5821	35.839	205.758	216.582	223.698	227.243	942.708	798.011	818.794	900.642
Tlr5	3.95295	4.26746e-05	-3.95295	4.26746e-05	Tlr5	0.96764	1.08496	1.10642	0.806838	-1.51247	-0.857234	-0.758382	-0.837776	Tlr5	toll-like receptor 5	53791	Tlr5	1.24426	1.21922	4.83564	4.81951	0.849657	1.3381	1.433	1.35627	4.74057	5.14219	5.21924	4.24057	46.0028	72.4508	77.5888	73.4322	256.66	278.404	282.584	229.596
Ociad2	3.94259	2.17401e-06	-3.94259	2.17401e-06	Ociad2	0.938902	0.958564	1.00526	1.05556	-1.05101	-1.06433	-1.17179	-0.671153	Ociad2	OCIA domain containing 2	433904	Ociad2	2.26794	2.24764	8.86588	8.86154	2.15393	2.13414	1.98095	2.80273	8.55571	8.67311	8.95845	9.27627	77.7865	77.0753	71.5429	101.217	308.965	313.204	323.524	335.001
Pard3b	3.93057	4.634e-07	-3.93057	4.634e-07	Pard3b	0.874165	0.86651	1.07825	1.13056	-0.918098	-0.891672	-1.0147	-1.12501	Pard3b	par-3 family cell polarity regulator beta	72823	Pard3b	0.820638	0.818998	3.23002	3.21913	0.859282	0.875167	0.803631	0.744472	2.97619	2.96044	3.42843	3.55503	127.135	129.487	118.902	110.148	440.336	438.006	507.253	525.983
Cacna2d1	3.92881	9.01272e-06	-3.92881	9.01272e-06	Cacna2d1	1.08347	0.98016	0.87035	1.01421	-1.22091	-0.786095	-0.719308	-1.22187	Cacna2d1	"calcium channel, voltage-dependent, alpha2/delta subunit 1"	12293	Cacna2d1	0.527781	0.520813	2.04907	2.04617	0.442876	0.598651	0.627016	0.44258	2.1876	2.03643	1.88718	2.08506	57.7126	77.8461	81.6194	57.5549	284.637	265.204	245.638	271.341
AI118078	3.9142	3.20362e-06	-3.9142	3.20362e-06	AI118078	1.1074	0.865449	0.715692	1.24889	-0.988583	-0.988583	-0.971687	-0.988583	AI118078	transmembrane protein 266	244886	AI118078	0.0406299	0	0.396616	0.392568	0.0419937	0.0193478	0.101178	0	0.427518	0.361509	0.325865	0.471571	1.67283	0.770753	4.03059	0	17.0296	14.4002	12.9809	18.7851
Pdzrn3	3.90954	2.89778e-08	-3.90954	2.89778e-08	Pdzrn3	1.01294	0.97571	1.00345	0.941896	-0.857566	-0.957989	-1.01378	-1.10466	Pdzrn3	PDZ domain containing RING finger 3	55983	Pdzrn3	5.33563	5.32533	20.8234	20.8196	5.81108	5.42034	5.21472	4.89636	21.2489	20.7075	21.1095	20.2278	409.843	382.294	367.791	345.33	1498.6	1460.42	1488.81	1426.62
Pcdhga1	3.90425	1.06731e-05	-3.90425	1.06731e-05	Pcdhga1	0.871617	0.906481	1.00667	1.14532	-1.32788	-0.954718	-0.969071	-0.678419	Pcdhga1	"protocadherin gamma subfamily A, 1"	93709	Pcdhga1	0.407089	0.402004	1.57384	1.56952	0.316422	0.409827	0.40577	0.496335	1.45339	1.48894	1.59602	1.75701	24.7802	32.0958	31.7781	38.8699	113.818	116.602	124.99	137.598
Akr1c18	3.90038	0.000154101	-3.90038	0.000154101	Akr1c18	0.705261	0.99056	0.976781	1.25463	-1.3377	-0.581308	-1.33216	-0.676063	Akr1c18	"aldo-keto reductase family 1, member C18"	105349	Akr1c18	0.377642	0.366483	1.44241	1.42942	0.286365	0.483744	0.287466	0.452993	1.18008	1.43812	1.42445	1.72698	5.01848	8.47828	5.03823	7.93861	20.6788	25.2004	24.9632	30.2649
Gpr153	3.88914	4.07125e-06	-3.88914	4.07125e-06	Gpr153	1.01693	1.01357	0.923643	0.964765	-0.777184	-1.03489	-1.30207	-0.804764	Gpr153	G protein-coupled receptor 153	100129	Gpr153	2.95681	2.92615	11.3842	11.3802	3.36719	2.81637	2.34025	3.30343	11.6775	11.6503	10.9463	11.2628	217.468	181.898	151.147	213.35	754.167	752.411	706.959	727.401
Btd	3.88863	2.9333e-08	-3.88863	2.9333e-08	Btd	0.963145	0.980071	0.988821	0.986486	-0.902266	-0.982219	-1.13068	-0.903355	Btd	biotinidase	26363	Btd	9.45103	9.43173	36.6774	36.6765	9.95132	9.41483	8.49415	9.94381	36.2598	36.6877	36.9109	36.8512	312.819	295.969	267.026	312.583	1139.76	1153.22	1160.29	1158.42
Cda	3.88234	4.66659e-05	-3.88234	4.66659e-05	Cda	0.756141	0.736579	0.886225	1.5349	-0.978462	-0.978462	-0.978462	-0.978462	Cda	cytidine deaminase	72269	Cda	0.0366334	0	0.399058	0.388234	0.0762654	0.0702681	0	0	0.332788	0.328306	0.364189	0.570951	0.836414	0.770753	0	0	3.64919	3.60005	3.99412	6.2617
Mir466i	3.87571	0.355918	-3.87571	0.355918	Mir466i	-0.977231	-0.977231	-0.977231	6.84062	-0.977231	-0.977231	-0.977231	-0.977231	Mir466i	microRNA 466i	100316665	Mir466i	0	0	5.64088	0	0	0	0	0	0	0	0	22.5635	0	0	0	0	0	0	0	2.08723
Phactr1	3.87336	1.92416e-05	-3.87336	1.92416e-05	Phactr1	0.973191	0.889477	0.982955	1.06155	-1.09072	-0.654106	-1.36261	-0.799727	Phactr1	phosphatase and actin regulator 1	218194	Phactr1	0.322329	0.316735	1.22792	1.22683	0.292685	0.396127	0.242411	0.358095	1.22377	1.15478	1.23208	1.30106	26.7653	36.2254	22.1682	32.7468	111.909	105.602	110.837	118.972
Gstm1	3.86989	2.5058e-07	-3.86989	2.5058e-07	Gstm1	0.870714	1.09464	1.04877	0.890465	-0.861284	-1.11509	-0.984574	-0.943633	Gstm1	"glutathione S-transferase, mu 1"	14862	Gstm1	16.1626	16.1303	62.5642	62.4223	17.467	14.6492	16.0363	16.4979	58.0232	67.7656	65.645	58.823	344.603	289.032	316.401	325.483	1144.63	1336.82	1295.09	1160.5
Zc3h6	3.86715	1.3286e-05	-3.86715	1.3286e-05	Zc3h6	0.997925	0.907484	0.863185	1.13395	-1.08839	-0.762762	-0.735657	-1.31573	Zc3h6	zinc finger CCCH type containing 6	78751	Zc3h6	0.538275	0.531003	2.05882	2.05347	0.491081	0.615429	0.627101	0.419487	2.08544	1.95872	1.89949	2.29163	41.8207	52.4112	53.4053	35.7238	177.594	166.802	161.762	195.156
Sema3c	3.86692	1.63458e-10	-3.86692	1.63458e-10	Sema3c	1.00517	0.937186	0.952805	1.00721	-0.961641	-0.985594	-1.00894	-0.946201	Sema3c	"sema domain, immunoglobulin domain (Ig), short basic domain, secreted, (semaphorin) 3C"	20348	Sema3c	18.0526	18.0501	69.8145	69.7983	18.2255	17.9254	17.6377	18.4216	71.2441	67.9647	68.7045	71.3449	1564.93	1539.19	1514.49	1581.77	6117.27	5835.68	5899.31	6126.03
Rspo3	3.86564	1.49954e-06	-3.86564	1.49954e-06	Rspo3	0.7824	0.890214	1.07514	1.15366	-0.873464	-0.898361	-0.988151	-1.14144	Rspo3	R-spondin 3	72780	Rspo3	0.591434	0.589897	2.29211	2.28033	0.633064	0.622233	0.584687	0.52575	1.99486	2.14965	2.44364	2.58031	25.0924	24.6641	23.1759	20.8389	79.0659	85.2012	96.8574	102.275
Map3k5	3.83823	1.30938e-09	-3.83823	1.30938e-09	Map3k5	0.918832	0.937328	1.04871	0.976007	-1.01002	-0.965097	-0.949091	-0.95667	Map3k5	mitogen-activated protein kinase kinase kinase 5	26408	Map3k5	3.14526	3.14483	12.0778	12.0706	3.05926	3.15602	3.19123	3.17451	11.6482	11.7985	12.7455	12.1191	286.89	295.969	299.271	297.698	1092.33	1106.42	1195.24	1136.5
Cmklr1	3.82612	7.87124e-05	-3.82612	7.87124e-05	Cmklr1	0.919146	1.33568	0.546895	1.07004	-0.901333	-0.656765	-1.11812	-1.19555	Cmklr1	chemokine-like receptor 1	14747	Cmklr1	0.103744	0.0940157	0.456655	0.447998	0.122622	0.145275	0.105514	0.0415654	0.433099	0.578066	0.334602	0.480852	5.8549	6.93678	5.03823	1.98465	20.6788	27.6004	15.9765	22.9596
Coro6	3.81876	0.0102321	-3.81876	0.0102321	Coro6	0.766444	1.21636	0.951072	0.932326	-1.88953	0.21485	-1.77102	-0.420506	Coro6	coronin 6	216961	Coro6	0.290528	0.240701	0.925019	0.919177	0.12695	0.545902	0.137819	0.351442	0.800131	1.09295	0.909368	0.897628	2.50924	10.7905	3.02294	6.94629	15.8132	21.6003	17.9735	17.7415
Selenbp2	3.81784	7.55222e-05	-3.81784	7.55222e-05	Selenbp2	0.884816	0.450217	1.40734	1.12314	-0.966379	-0.966379	-0.966379	-0.966379	Selenbp2	selenium binding protein 2	20342	Selenbp2	0	0	0.392909	0.381784	0	0	0	0	0.360799	0.266955	0.518277	0.425606	0	0	0	0	9.73118	7.2001	13.9794	11.4798
Vash1	3.81094	3.20521e-06	-3.81094	3.20521e-06	Vash1	1.00449	0.943702	0.678503	1.23361	-1.04175	-0.9456	-0.957496	-0.915451	Vash1	vasohibin 1	238328	Vash1	0.203993	0.203886	0.784268	0.776999	0.193333	0.206657	0.20496	0.211021	0.798517	0.765573	0.637021	0.935959	20.9104	22.3518	22.1682	22.8235	86.3643	82.8012	68.8985	101.231
Plp1	3.80761	0.00115386	-3.80761	0.00115386	Plp1	1.64264	1.30114	0.151383	0.762601	-1.03099	-1.03099	-1.03099	-0.764798	Plp1	proteolipid protein (myelin) 1	18823	Plp1	0.0822265	0.0769486	0.428803	0.398736	0.0438711	0.0943221	0.0704498	0.120263	0.638035	0.50355	0.22695	0.346677	2.50924	5.39527	4.03059	6.94629	36.4919	28.8004	12.9809	19.8287
Cpz	3.79589	7.9736e-08	-3.79589	7.9736e-08	Cpz	0.876302	1.03626	1.03207	0.90424	-1.04081	-0.833792	-0.953781	-1.02049	Cpz	carboxypeptidase Z	242939	Cpz	9.242	9.22733	35.0702	35.0259	8.73811	10.0864	9.28145	8.86206	33.0009	36.8704	36.7635	33.6462	311.146	359.171	330.508	315.56	1175.04	1312.82	1309.07	1198.07
Mir6481	3.77293	0.523075	-3.77293	0.523075	Mir6481	4.81525	-2.7808	-2.7808	4.57772	-2.7808	-2.7808	4.51103	-2.7808	Mir6481	microRNA 6481	102465230	Mir6481	3.91743	0	8.9398	0	0	0	15.6697	0	19.3482	0	0	16.411	0	0	1.00765	0	1.2164	0	0	1.04362
Nfe2	3.76865	0.000681548	-3.76865	0.000681548	Nfe2	1.25826	1.3765	0.416687	0.776652	-1.15696	-1.15696	-1.15696	-0.357217	Nfe2	"nuclear factor, erythroid derived 2"	18022	Nfe2	0.0519668	0	0.448006	0.432884	0	0.033788	0	0.174079	0.533399	0.578957	0.297656	0.38201	0	0.770753	0	3.96931	13.3804	15.6002	7.98824	10.4362
Rhox5	3.76773	0.00242051	-3.76773	0.00242051	Rhox5	1.05324	1.03368	0.545894	1.19457	-1.9253	-0.412819	-0.441207	-1.04806	Rhox5	reproductive homeobox 5	18617	Rhox5	0.187182	0	0.747396	0.737249	0	0.285301	0.279742	0.183686	0.788191	0.777577	0.554504	0.869313	0	3.08301	3.02294	1.98465	8.51479	8.40012	5.99118	9.39256
Dmrtc1a	3.76284	3.38437e-05	-3.76284	3.38437e-05	Dmrtc1a	0.691062	0.671518	1.40619	1.05487	-0.955911	-0.955911	-0.955911	-0.955911	Dmrtc1a	DMRT-like family C1a	70887	Dmrtc1a	0	0	0.384815	0.376284	0	0	0	0	0.313176	0.308962	0.51412	0.403001	0	0	0	0	4.86559	4.80007	7.98824	6.2617
Sbk2	3.76094	5.0636e-05	-3.76094	5.0636e-05	Sbk2	0.889671	0.548179	1.45279	0.931543	-0.955546	-0.955546	-0.955546	-0.955546	Sbk2	"SH3-binding domain kinase family, member 2"	381836	Sbk2	0	0	0.385908	0.376094	0	0	0	0	0.359307	0.283574	0.530862	0.369888	0	0	0	0	6.08199	4.80007	8.98677	6.2617
Peli1	3.75801	9.06422e-12	-3.75801	9.06422e-12	Peli1	0.941723	0.977183	0.964622	0.936407	-0.960111	-0.954356	-0.976174	-0.929294	Peli1	pellino 1	67245	Peli1	12.3279	12.327	46.3281	46.3251	12.2833	12.3324	12.1473	12.5485	45.9012	47.0434	46.6356	45.7324	728.517	731.445	720.467	744.245	2722.3	2790.04	2765.93	2712.36
Smyd1	3.74621	1.06245e-07	-3.74621	1.06245e-07	Smyd1	0.920387	0.968182	0.957378	0.964913	-0.974477	-0.776863	-1.08574	-0.973783	Smyd1	SET and MYND domain containing 1	12180	Smyd1	2.22187	2.21517	8.29922	8.2985	2.18201	2.50233	2.02006	2.18306	8.11461	8.38794	8.32536	8.36896	123.789	141.048	113.864	123.049	457.366	474.007	471.306	471.715
Gm9895	3.74447	0.00308424	-3.74447	0.00308424	Gm9895	0.960889	0.52629	0.997798	1.32455	-1.58256	-1.58256	-0.311291	-0.333122	Gm9895	predicted gene 9895	100503337	Gm9895	0.142859	0	0.59063	0.579551	0	0.0923135	0.241373	0.237748	0.582979	0.431346	0.598086	0.75011	0	0.770753	2.01529	1.98465	4.86559	3.60005	4.99265	6.2617
Mthfs	3.72688	0.00361604	-3.72688	0.00361604	Mthfs	1.02083	1.25281	0.591474	0.930823	-0.742117	-0.329775	-0.643565	-2.08048	Mthfs	"5, 10-methenyltetrahydrofolate synthetase"	107885	Mthfs	0.698746	0.63777	2.40867	2.37689	0.736101	0.979636	0.788142	0.291105	2.49826	2.93407	1.85519	2.34716	7.52773	10.0198	8.06117	2.97698	25.5444	30.0004	18.9721	24.0032
Mfsd9	3.72666	7.13987e-06	-3.72666	7.13987e-06	Mfsd9	0.917866	0.964194	0.93601	0.977699	-0.904541	-0.623982	-1.00785	-1.25939	Mfsd9	major facilitator superfamily domain containing 9	211798	Mfsd9	0.67804	0.669626	2.4958	2.49547	0.690555	0.838793	0.642833	0.539979	2.44229	2.52199	2.4732	2.54571	36.8022	44.7037	34.26	28.7775	130.155	134.402	131.806	135.67
Aifm3	3.72415	7.86381e-05	-3.72415	7.86381e-05	Aifm3	0.986996	0.843318	0.989534	0.973975	-1.01687	-0.921637	-1.40707	-0.448242	Aifm3	"apoptosis-inducing factor, mitochondrion-associated 3"	72168	Aifm3	0.191681	0.186345	0.694586	0.693975	0.177714	0.189841	0.1356	0.26357	0.712764	0.6452	0.714019	0.70636	7.52773	8.47828	6.04588	9.92327	31.6263	28.8004	28.9574	29.2213
Cul9	3.71786	6.21584e-06	-3.71786	6.21584e-06	Cul9	0.700221	0.980231	0.937429	1.17106	-0.7332	-0.995555	-0.918236	-1.14196	Cul9	cullin 9	78309	Cul9	0.330793	0.329062	1.23161	1.22341	0.381689	0.318224	0.335744	0.287516	1.03089	1.25171	1.21512	1.42873	52.6941	43.9329	46.3517	39.6931	142.319	172.802	167.753	197.244
Gm11747	3.70261	3.25954e-06	-3.70261	3.25954e-06	Gm11747	1.07565	0.909879	0.985633	0.805926	-0.981826	-1.13766	-0.664302	-0.993295	Gm11747	predicted gene 11747	100126224	Gm11747	3.84018	3.81196	14.1474	14.1142	3.71401	3.33374	4.62836	3.6846	15.4598	13.7817	14.5247	12.8236	97.024	87.0951	120.918	96.2557	403.844	360.007	379.441	335.001
Prg4	3.69856	6.69144e-07	-3.69856	6.69144e-07	Prg4	0.898229	1.14537	0.872512	0.857818	-0.972778	-0.81587	-1.08118	-0.904102	Prg4	"proteoglycan 4 (megakaryocyte stimulating factor, articular superficial zone protein)"	96875	Prg4	1.16183	1.15921	4.30207	4.28741	1.13591	1.26642	1.05369	1.19129	4.15502	4.93138	4.08161	4.04025	83.6424	83.2413	77.5898	78.3938	283.421	349.205	291.571	284.91
Mgat4a	3.69704	1.32231e-05	-3.69704	1.32231e-05	Mgat4a	1.10719	0.927936	0.872403	0.865212	-0.55209	-0.987086	-1.15148	-1.08208	Mgat4a	"mannoside acetylglucosaminyltransferase 4, isoenzyme A"	269181	Mgat4a	0.519028	0.511964	1.89719	1.89275	0.671384	0.49662	0.443135	0.464973	2.12062	1.87285	1.80213	1.79317	85.3142	63.2018	56.4282	58.5473	270.04	237.603	227.665	227.509
Gm11744	3.6927	0.00306988	-3.6927	0.00306988	Gm11744	1.00345	0.720859	1.04043	1.00461	-0.122052	-1.24021	-0.531635	-1.87545	Gm11744	predicted gene 11744	100038570	Gm11744	0.387983	0.350145	1.29797	1.29298	0.61827	0.284825	0.465459	0.18338	1.34893	1.10897	1.38395	1.35001	6.69131	3.08301	5.03823	1.98465	14.5968	12.0002	14.9779	14.6106
Mgst1	3.69184	2.54535e-08	-3.69184	2.54535e-08	Mgst1	0.926538	0.978736	0.921406	0.941998	-0.875627	-0.987165	-1.05831	-0.847579	Mgst1	microsomal glutathione S-transferase 1	56615	Mgst1	52.2921	52.2019	192.744	192.721	54.666	50.5989	48.1643	55.7392	190.644	197.668	189.967	192.698	731.862	677.492	644.894	746.23	2552	2646.04	2543.25	2579.82
Sema6c	3.67681	9.01356e-06	-3.67681	9.01356e-06	Sema6c	0.868006	1.07671	1.13975	0.672439	-0.754975	-0.948854	-1.1639	-0.889176	Sema6c	"sema domain, transmembrane domain (TM), and cytoplasmic domain, (semaphorin) 6C"	20360	Sema6c	0.919349	0.914623	3.38988	3.36289	1.03922	0.90854	0.782723	0.946911	3.20091	3.69913	3.86436	2.79513	68.586	59.348	52.3976	65.4936	212.87	252.004	248.634	186.808
Cyp46a1	3.6672	0.000616915	-3.6672	0.000616915	Cyp46a1	1.31209	1.29253	0.764247	0.380503	-1.0763	-0.516244	-0.807665	-1.34915	Cyp46a1	"cytochrome P450, family 46, subfamily a, polypeptide 1"	13116	Cyp46a1	0.132624	0.128114	0.505247	0.487868	0.120819	0.178127	0.145547	0.0860042	0.632575	0.624056	0.432709	0.331648	4.18207	6.16602	5.03823	2.97698	21.8952	21.6003	14.9779	11.4798
Nme5	3.66	0.000100953	-3.66	0.000100953	Nme5	0.642568	0.87094	1.00148	1.2287	-1.09061	-0.694184	-0.629464	-1.32943	Nme5	NME/NM23 family member 5	75533	Nme5	0.586643	0.575325	2.12856	2.10569	0.516831	0.680274	0.711486	0.43798	1.71825	2.01295	2.20359	2.57946	5.8549	7.70753	8.06117	4.96163	19.4624	22.8003	24.9632	29.2213
Igfbp6	3.65951	1.03778e-07	-3.65951	1.03778e-07	Igfbp6	0.888425	1.02581	1.00021	0.828866	-0.854405	-0.972469	-1.04161	-0.87482	Igfbp6	insulin-like growth factor binding protein 6	16012	Igfbp6	43.8961	43.8362	160.668	160.419	46.3813	42.7368	40.7369	45.7296	155.234	170.743	167.74	148.956	910.855	839.35	800.071	898.056	3048.29	3352.85	3294.15	2925.26
Ppp2r2b	3.65204	9.96447e-06	-3.65204	9.96447e-06	Ppp2r2b	0.920849	0.969462	0.94597	0.901122	-1.29362	-0.914118	-0.902979	-0.626687	Ppp2r2b	"protein phosphatase 2, regulatory subunit B, beta"	72930	Ppp2r2b	3.5143	3.46803	12.6674	12.6654	2.70354	3.51701	3.54427	4.29239	12.5474	12.9774	12.7678	12.377	113.752	147.985	149.132	180.603	527.917	546.008	537.209	520.765
Ampd3	3.64693	3.52896e-07	-3.64693	3.52896e-07	Ampd3	0.926781	0.920766	1.06881	0.817007	-0.771654	-0.96764	-0.943553	-1.05051	Ampd3	adenosine monophosphate deaminase 3	11717	Ampd3	1.04394	1.04133	3.80501	3.79764	1.16482	1.01686	1.03398	0.960094	3.78041	3.76468	4.17151	3.50343	79.4593	69.3678	70.5353	65.4936	257.876	256.804	285.579	238.988
Slco1a5	3.64384	0.00465848	-3.64384	0.00465848	Slco1a5	0.99467	0.638068	1.51724	0.58094	-0.130701	-0.548278	-1.27714	-1.77479	Slco1a5	"solute carrier organic anion transporter family, member 1a5"	108096	Slco1a5	0.19511	0.175894	0.676432	0.653199	0.312551	0.234001	0.141191	0.0926957	0.681854	0.532529	0.97949	0.511854	13.3826	10.0198	6.04588	3.96931	29.1936	22.8003	41.9382	21.916
Snora2b	3.64046	0.355918	-3.64046	0.355918	Snora2b	6.52442	-0.93206	-0.93206	-0.93206	-0.93206	-0.93206	-0.93206	-0.93206	Snora2b	"small nucleolar RNA, H/ACA box 2B"	100217416	Snora2b	0	0	4.391	0	0	0	0	0	17.564	0	0	0	0	0	0	0	1.21838	0	0	0
Sorl1	3.63801	3.98694e-05	-3.63801	3.98694e-05	Sorl1	0.751899	0.888455	1.29205	0.79389	-1.0549	-1.0549	-0.561585	-1.0549	Sorl1	"sortilin-related receptor, LDLR class A repeats-containing"	20660	Sorl1	0.0680932	0.0562268	0.400854	0.396268	0.0274937	0.0633376	0.140768	0.0407733	0.349866	0.3846	0.50875	0.360199	3.34566	7.70753	17.13	4.96163	42.5739	46.8007	61.9088	43.8319
Tnni3	3.63181	0.0158166	-3.63181	0.0158166	Tnni3	0.590289	0.833762	1.44284	0.854484	-1.84606	-1.84606	-0.00367861	-0.0255768	Tnni3	"troponin I, cardiac 3"	21954	Tnni3	0.213701	0.159452	0.702367	0.685144	0.0744264	0.068574	0.358602	0.3532	0.541271	0.640778	0.977371	0.650048	0.836414	0.770753	4.03059	3.96931	6.08199	7.2001	10.9838	7.30532
Ctla2b	3.62665	5.00578e-05	-3.62665	5.00578e-05	Ctla2b	1.09995	0.606589	1.02659	0.984144	-0.628954	-0.764509	-1.05565	-1.26816	Ctla2b	cytotoxic T lymphocyte-associated protein 2 beta	13025	Ctla2b	1.34282	1.3232	4.83907	4.79878	1.62946	1.48333	1.21226	1.04622	5.40126	3.83689	5.1335	4.98465	25.9288	22.3518	17.13	17.8619	79.0659	54.0008	71.8941	80.3585
Clybl	3.61661	1.63693e-05	-3.61661	1.63693e-05	Clybl	0.717367	0.870754	1.03997	1.08118	-0.769644	-0.75021	-0.907386	-1.28204	Clybl	citrate lyase beta like	69634	Clybl	4.44013	4.39395	15.9702	15.8912	4.9014	4.96787	4.45508	3.43617	13.739	15.2802	17.1818	17.6797	92.0056	93.2611	83.6347	64.5012	257.876	286.804	322.525	331.87
Fbxo36	3.61309	5.36308e-05	-3.61309	5.36308e-05	Fbxo36	0.967903	0.803959	1.1879	0.746701	-0.732257	-0.881418	-1.37447	-0.71832	Fbxo36	F-box protein 36	66153	Fbxo36	2.76825	2.72433	9.91418	9.84324	3.11722	2.81103	1.99729	3.14748	10.129	9.04096	11.7976	8.68917	39.3115	35.4546	25.1912	39.6931	127.722	114.002	148.781	109.58
Aldh2	3.61123	2.16518e-08	-3.61123	2.16518e-08	Aldh2	0.903852	0.95231	1.00699	0.841837	-0.830611	-0.956754	-0.933618	-0.984001	Aldh2	"aldehyde dehydrogenase 2, mitochondrial"	11669	Aldh2	29.1375	29.1137	105.23	105.136	31.109	28.5045	28.9653	27.9712	103.517	107.053	111.188	99.1615	1282.22	1213.17	1198.09	1179.88	4424.04	4530.06	4705.07	4227.69
Cxxc4	3.60102	1.56086e-05	-3.60102	1.56086e-05	Cxxc4	0.555462	1.09661	0.902964	1.14177	-0.9145	-1.10286	-0.828687	-0.850766	Cxxc4	CXXC finger 4	319478	Cxxc4	0.35761	0.356634	1.30016	1.28425	0.359041	0.315095	0.381045	0.375258	0.994596	1.44727	1.26548	1.49329	35.1294	30.8301	37.2829	36.7161	97.3118	141.602	123.818	146.106
Plekhn1	3.60023	1.05732e-05	-3.60023	1.05732e-05	Plekhn1	0.92968	1.18429	0.919052	0.663151	-0.840579	-0.762675	-0.927033	-1.16589	Plekhn1	"pleckstrin homology domain containing, family N member 1"	231002	Plekhn1	1.20327	1.19684	4.34413	4.30888	1.26812	1.33848	1.19436	1.01212	4.32575	5.16069	4.294	3.59607	46.0028	48.5574	43.3288	36.7161	156.915	187.203	155.771	130.452
Gm6277	3.59914	0.00168192	-3.59914	0.00168192	Gm6277	1.90189	0.766983	0.723962	0.302465	-0.941076	-0.872075	-0.941076	-0.941076	Gm6277	predicted gene 6277	621998	Gm6277	0.0357118	0	0.399529	0.364243	0.037948	0.104899	0	0	0.717494	0.326721	0.317122	0.236779	0.836414	2.31226	0	0	15.8132	7.20075	6.98971	5.21885
Slc7a2	3.58964	5.75509e-08	-3.58964	5.75509e-08	Slc7a2	0.878113	0.947257	0.888829	0.973483	-0.9101	-0.929098	-0.797037	-1.05145	Slc7a2	"solute carrier family 7 (cationic amino acid transporter, y+ system), member 2"	11988	Slc7a2	2.15438	2.15018	7.72131	7.71838	2.16787	2.13951	2.3446	1.96555	7.48754	7.85513	7.54336	7.99923	294.418	290.574	318.416	266.936	1016.91	1066.82	1024.49	1086.41
Lrrc48	3.5852	0.00244262	-3.5852	0.00244262	Lrrc48	0.89331	0.736244	0.812025	1.24253	-1.88413	-0.561583	-0.963432	-0.274963	Lrrc48	leucine rich repeat containing 48	74665	Lrrc48	0.413169	0.381521	1.38069	1.36783	0.195702	0.489465	0.37047	0.597039	1.3418	1.20339	1.26829	1.70928	5.8549	14.6443	11.0841	17.8619	40.1411	36.0005	37.9441	51.1373
Papln	3.57576	0.000623289	-3.57576	0.000623289	Papln	0.845326	1.13917	1.03443	0.657571	-1.20605	-0.739069	-0.274419	-1.45696	Papln	"papilin, proteoglycan-like sulfated glycoprotein"	170721	Papln	0.34699	0.330089	1.18985	1.18032	0.270556	0.373967	0.516068	0.227367	1.12146	1.3748	1.27853	0.984609	20.0739	27.7471	38.2906	16.8696	83.9315	102.001	94.8603	73.0532
D130017N08Rik	3.56624	0.00021043	-3.56624	0.00021043	D130017N08Rik	0.934795	1.10287	0.801975	0.829169	-0.77554	-1.57164	-0.699568	-0.622053	D130017N08Rik	RIKEN cDNA D130017N08 gene	320064	D130017N08Rik	0.46109	0.446757	1.59868	1.59324	0.492851	0.283834	0.5195	0.548176	1.61279	1.81206	1.47094	1.49893	13.3826	7.70753	14.1071	14.8849	43.7903	49.2007	39.9412	40.7011
Spata24	3.56477	2.42961e-05	-3.56477	2.42961e-05	Spata24	1.19289	0.900192	0.661419	0.913118	-0.840802	-0.761532	-0.809358	-1.25592	Spata24	spermatogenesis associated 24	71242	Spata24	2.37385	2.35276	8.45914	8.38704	2.4802	2.62029	2.53485	1.86004	10.1552	8.29045	7.02587	8.36506	22.5832	23.8933	23.1759	16.8696	92.4462	75.6011	63.9059	76.1841
Reps2	3.56001	2.89886e-05	-3.56001	2.89886e-05	Reps2	0.937737	0.954757	0.928497	0.842769	-1.26597	-0.542609	-0.774852	-1.08033	Reps2	RALBP1 associated Eps domain containing protein 2	194590	Reps2	0.192753	0.189207	0.67388	0.67358	0.148446	0.245088	0.208646	0.168831	0.683834	0.691949	0.679468	0.640269	20.0739	33.1429	28.2149	22.8302	92.4539	93.551	91.8647	86.565
Ablim3	3.5589	0.000242382	-3.5589	0.000242382	Ablim3	1.26565	0.604689	0.441821	1.3507	-0.863647	-0.879363	-1.08041	-0.83944	Ablim3	"actin binding LIM protein family, member 3"	319713	Ablim3	0.156133	0.155795	0.575593	0.554456	0.16152	0.15977	0.138987	0.164253	0.706657	0.44693	0.399219	0.749567	11.7098	12.332	10.0765	11.9079	52.3051	32.4005	29.9559	55.3117
B4galnt2	3.55576	0.000878069	-3.55576	0.000878069	B4galnt2	1.30127	0.95978	1.31906	0.0802133	-0.976055	-1.07749	-0.877312	-0.729462	B4galnt2	"beta-1,4-N-acetyl-galactosaminyl transferase 2"	14422	B4galnt2	0.0983469	0.091117	0.42005	0.397945	0.107284	0.0439375	0.114884	0.127282	0.520089	0.410468	0.526542	0.223102	7.52773	3.08301	8.06117	8.93094	36.4919	28.8004	36.9456	15.6543
1190005I06Rik	3.55326	0.142598	-3.55326	0.142598	1190005I06Rik	1.3503	0.948647	1.29751	0.061837	-3.92733	-0.654321	0.69828	0.225081	1190005I06Rik	RIKEN cDNA 1190005I06 gene	68918	1190005I06Rik	1.30462	0.380925	3.03578	2.86786	0.00496177	0.96666	2.46858	1.77828	3.87904	2.9364	3.73966	1.58803	0.0476938	9.29334	23.7326	17.0934	37.28	28.2207	35.9466	15.2646
9530026P05Rik	3.55023	0.0121266	-3.55023	0.0121266	9530026P05Rik	0.773159	1.30999	0.860229	0.712441	-1.85479	-0.513471	-1.58625	0.298693	9530026P05Rik	RIKEN cDNA 9530026P05 gene	330385	9530026P05Rik	0.536355	0.448269	1.61373	1.59146	0.233517	0.591693	0.281292	1.03892	1.44348	2.09418	1.53328	1.38399	3.34566	8.47828	4.03059	14.8849	20.6788	30.0004	21.9676	19.8287
Ephx2	3.55022	0.00713503	-3.55022	0.00713503	Ephx2	-0.00380295	1.85116	1.44838	0.360078	-0.807261	-0.602903	-1.12283	-1.12283	Ephx2	"epoxide hydrolase 2, cytoplasmic"	13850	Ephx2	0.105155	0.0996911	0.469181	0.410329	0.12445	0.143388	0.0937256	0.0590555	0.2172	0.785704	0.594308	0.279511	4.18207	4.62452	3.02294	1.98465	7.29839	26.4004	19.9706	9.39256
Mir6992	3.53988	0.355918	-3.53988	0.355918	Mir6992	-0.911851	-0.911851	6.38295	-0.911851	-0.911851	-0.911851	-0.911851	-0.911851	Mir6992	microRNA 6992	102465599	Mir6992	0	0	3.9255	0	0	0	0	0	0	0	15.702	0	0	0	0	0	0	0	0.998529	0
Hand2	3.53509	7.59249e-05	-3.53509	7.59249e-05	Hand2	0.411838	1.19963	1.03392	0.998105	-0.993964	-0.661605	-0.993964	-0.993964	Hand2	heart and neural crest derivatives expressed transcript 2	15111	Hand2	0.063439	0	0.382006	0.374467	0.0455464	0.125907	0.0823026	0	0.264965	0.457444	0.407807	0.397807	1.67283	4.62452	3.02294	0	9.73118	16.8002	14.9779	14.6106
4930412C18Rik	3.53019	5.98025e-07	-3.53019	5.98025e-07	4930412C18Rik	0.673774	0.959069	1.05643	0.950218	-0.92968	-0.902101	-0.878029	-0.92968	4930412C18Rik	RIKEN cDNA 4930412C18 gene	320152	4930412C18Rik	0.0844114	0.0821034	0.3596	0.357899	0.0737439	0.10193	0.103645	0.0583268	0.30387	0.370314	0.396167	0.368049	5.01848	6.93678	7.05353	3.96931	20.6788	25.2004	26.9603	25.0468
Btc	3.51828	3.4485e-06	-3.51828	3.4485e-06	Btc	0.9313	0.698048	0.929053	1.07134	-0.911495	-0.876413	-1.11647	-0.725361	Btc	"betacellulin, epidermal growth factor family member"	12223	Btc	4.67489	4.65331	16.4412	16.3716	4.64023	4.75445	4.02564	5.27924	16.6447	14.1599	16.6188	18.3414	224.159	229.684	194.476	255.028	804.039	684.01	802.818	886.031
Sfrp2	3.51746	3.55973e-05	-3.51746	3.55973e-05	Sfrp2	1.04304	0.743371	1.10817	0.734487	-1.16978	-0.764238	-1.0938	-0.601257	Sfrp2	secreted frizzled-related protein 2	20319	Sfrp2	0.500465	0.493938	1.7495	1.73741	0.411764	0.545417	0.434032	0.610648	1.90886	1.55083	1.99701	1.54131	13.3826	17.7273	14.1071	19.8465	62.0363	50.4007	64.9044	50.0936
Ube4bos3	3.51705	0.0154604	-3.51705	0.0154604	Ube4bos3	0.873592	1.6841	0.418697	0.652338	-1.83689	0.044937	-1.56841	-0.268365	Ube4bos3	"ubiquitination factor E4B, opposite strand 3"	74310	Ube4bos3	0.360251	0.309956	1.15589	1.09013	0.162716	0.599675	0.195997	0.482617	1.06504	1.8679	0.777014	0.913612	1.67283	6.16602	2.01529	4.96163	10.9476	19.2003	7.98824	9.39256
Hmcn1	3.49861	1.20059e-05	-3.49861	1.20059e-05	Hmcn1	0.615914	1.22727	0.966596	0.803787	-0.96706	-0.821983	-0.826523	-0.997998	Hmcn1	hemicentin 1	545370	Hmcn1	0.535148	0.534329	1.89236	1.86941	0.511261	0.565347	0.563571	0.500414	1.53167	2.33992	1.95313	1.7447	167.283	184.981	184.399	163.734	501.156	765.611	639.059	570.859
Rab19	3.48692	0.000121927	-3.48692	0.000121927	Rab19	1.35556	0.850571	0.485742	0.912033	-0.87676	-1.1103	-0.986684	-0.630162	Rab19	"RAB19, member RAS oncogene family"	19331	Rab19	0.532951	0.528895	1.88739	1.84421	0.537847	0.457464	0.498389	0.638105	2.52728	1.78089	1.38297	1.8584	10.8734	9.24904	10.0765	12.9002	51.0887	36.0005	27.9588	37.5702
Ifit1bl1	3.48424	2.12219e-06	-3.48424	2.12219e-06	Ifit1bl1	0.916291	0.915241	0.986037	0.784119	-0.832376	-0.994353	-1.09935	-0.675608	Ifit1bl1	interferon induced protein with tetratricpeptide repeats 1B like 1	667373	Ifit1bl1	2.5602	2.54424	8.876	8.86476	2.66712	2.38387	2.21654	2.97327	8.9628	8.95628	9.40675	8.17817	98.6969	87.8658	80.6117	110.148	328.427	330.005	344.493	298.475
Cyth4	3.47436	0.000497257	-3.47436	0.000497257	Cyth4	0.566571	1.33551	1.34591	0.345503	-0.949873	-0.74388	-0.949873	-0.949873	Cyth4	cytohesin 4	72318	Cyth4	0.0832597	0.0807062	0.37751	0.360062	0.0894136	0.115348	0.0646289	0.0636485	0.286085	0.487493	0.491022	0.245441	4.18207	5.39527	3.02294	2.97698	13.3804	22.8003	22.9662	11.4798
Gabrq	3.47114	1.79828e-05	-3.47114	1.79828e-05	Gabrq	0.636123	1.20323	1.09351	0.65796	-0.897704	-0.897704	-0.897704	-0.897704	Gabrq	"gamma-aminobutyric acid (GABA) A receptor, subunit theta"	57249	Gabrq	0.00289653	0	0.35252	0.347114	0	0	0	0.0115861	0.289553	0.428986	0.397571	0.293969	0	0	0	0.992327	21.8952	27.6004	21.9676	18.7851
Usp11	3.46665	2.93018e-07	-3.46665	2.93018e-07	Usp11	0.850344	0.985119	0.89862	0.853002	-0.862857	-0.986101	-0.72594	-1.01219	Usp11	ubiquitin specific peptidase 11	236733	Usp11	3.82447	3.81249	13.2261	13.2166	3.90317	3.58358	4.29174	3.51937	12.798	14.0512	13.2335	12.8216	230.014	211.186	252.919	207.396	754.167	828.012	779.852	755.579
Podxl2	3.45669	0.00088578	-3.45669	0.00088578	Podxl2	0.202309	0.850174	1.07796	1.44834	-0.618199	-1.08414	-1.15692	-0.719525	Podxl2	podocalyxin-like 2	319655	Podxl2	0.301422	0.297621	1.07808	1.02878	0.360493	0.260997	0.248156	0.336043	0.636641	0.997519	1.16813	1.51004	11.7098	8.47828	8.06117	10.9156	20.6788	32.4005	37.9441	49.05
2700069I18Rik	3.45393	0.0189821	-3.45393	0.0189821	2700069I18Rik	1.47732	0.540231	0.805347	0.753579	-2.15069	0.190577	-0.297241	-1.31913	2700069I18Rik	RIKEN cDNA 2700069I18 gene	72608	2700069I18Rik	0.457368	0.381399	1.35953	1.31733	0.15963	0.80892	0.576843	0.284079	1.97358	1.03077	1.23871	1.19505	1.67283	8.47828	6.04588	2.97698	20.6788	10.8002	12.9809	12.5234
Gm35612	3.45251	0.111382	-3.45251	0.111382	Gm35612	-1.30298	2.17209	0.321231	2.38495	-1.30298	-1.30298	0.333636	-1.30298	Gm35612	"predicted gene, 35612"	102639259	Gm35612	0.0777338	0	0.677258	0	0	0	0.310935	0	0	1.11199	0.308273	1.28877	0	0	1.00765	0	0	3.60005	0.998529	4.17447
Serpind1	3.45023	0.00050464	-3.45023	0.00050464	Serpind1	0.772638	1.0277	1.08823	0.684818	-0.592666	-1.13952	-1.45331	-0.387888	Serpind1	"serine (or cysteine) peptidase inhibitor, clade D, member 1"	15160	Serpind1	0.691032	0.662424	2.30117	2.28552	0.815924	0.558509	0.449334	0.94036	2.10207	2.50859	2.61607	1.97793	29.2745	20.0396	16.1223	33.7391	75.4167	90.0013	93.8618	70.966
Calml4	3.44769	0.0192277	-3.44769	0.0192277	Calml4	1.32253	1.08081	0.5521	0.615816	-1.86598	-1.49142	-0.756993	0.543135	Calml4	calmodulin-like 4	75600	Calml4	0.241504	0.19096	0.693938	0.67683	0.0895288	0.129644	0.215694	0.531148	0.91167	0.771032	0.534459	0.558592	0.836315	1.54148	2.0152	4.96161	8.51469	8.40012	4.99254	5.21797
Fblim1	3.44105	5.28692e-07	-3.44105	5.28692e-07	Fblim1	0.866088	0.843873	0.953802	0.901932	-0.788879	-1.10123	-0.906197	-0.769394	Fblim1	filamin binding LIM protein 1	74202	Fblim1	7.02759	6.9989	24.0936	24.0835	7.51448	6.05164	6.9276	7.61666	23.6643	23.3027	25.1477	24.2596	385.587	309.843	354.692	390.977	1211.53	1195.22	1290.1	1242.95
Gm15787	3.43477	0.00566394	-3.43477	0.00566394	Gm15787	0.946635	0.637529	0.902777	1.07349	-1.87458	-0.00141579	-0.462741	-1.22169	Gm15787	predicted gene 15787	100504007	Gm15787	0.219498	0.191827	0.68363	0.6796	0.0883515	0.366335	0.266076	0.157231	0.706757	0.570453	0.685595	0.771715	1.67284	6.93673	5.03827	2.977	13.3805	10.8	12.981	14.6116
Arhgef3	3.43331	7.34947e-06	-3.43331	7.34947e-06	Arhgef3	0.861166	0.723286	1.04716	0.927588	-1.143	-0.966896	-0.782946	-0.666364	Arhgef3	Rho guanine nucleotide exchange factor (GEF) 3	71704	Arhgef3	0.748894	0.743063	2.55954	2.55117	0.623456	0.704397	0.800188	0.867534	2.50103	2.27307	2.84518	2.61887	40.1479	45.4744	51.39	53.5856	156.915	144.002	178.737	163.848
Cd1d1	3.41195	1.58856e-05	-3.41195	1.58856e-05	Cd1d1	0.959486	0.898898	0.674667	1.00814	-0.798825	-0.71249	-0.786979	-1.2429	Cd1d1	CD1d1 antigen	12479	Cd1d1	2.46903	2.44458	8.37266	8.34081	2.59559	2.75566	2.61699	1.9079	8.78093	8.4198	7.20778	9.08214	76.9501	81.6998	77.5888	56.5626	260.309	249.604	213.685	269.253
Pcdhb19	3.40423	0.00448634	-3.40423	0.00448634	Pcdhb19	1.01062	0.815972	0.918495	0.789568	-1.07405	-1.37431	-1.37431	0.288017	Pcdhb19	protocadherin beta 19	93890	Pcdhb19	0.141004	0.106275	0.479209	0.478318	0.123136	0.0378224	0.0865326	0.316526	0.522317	0.456394	0.490007	0.448117	10.037	3.08301	7.05353	25.8005	42.5739	37.2005	39.9412	36.5266
Lcn2	3.39951	0.00444251	-3.39951	0.00444251	Lcn2	1.97337	0.146456	0.466038	0.944793	-0.882664	-0.882664	-0.882664	-0.882664	Lcn2	lipocalin 2	16819	Lcn2	0.0377945	0	0.384423	0.339951	0	0.0655201	0.085658	0	0.724022	0.204078	0.254683	0.354911	0	0.770753	1.00765	0	8.51479	2.40003	2.99559	4.17447
Dhrs3	3.39591	2.21642e-07	-3.39591	2.21642e-07	Dhrs3	0.901682	0.990234	0.908949	0.726733	-0.828457	-0.980014	-0.912041	-0.807086	Dhrs3	dehydrogenase/reductase (SDR family) member 3	20148	Dhrs3	30.6354	30.6007	104.144	103.917	31.7555	28.5888	29.968	32.2294	105.352	112.021	105.884	93.3207	761.137	685.97	728.528	785.923	2459.56	2703.64	2513.3	2237.52
Dbil5	3.39131	0.0169343	-3.39131	0.0169343	Dbil5	1.10307	0.0835068	1.04037	1.29674	-1.02257	-2.14086	-0.169245	-0.191007	Dbil5	diazepam binding inhibitor-like 5	13168	Dbil5	0.313157	0.273802	0.973294	0.928547	0.248197	0.114329	0.448407	0.441694	1.08312	0.534267	1.03706	1.23873	1.67283	0.770753	3.02294	2.97698	7.29839	3.60005	6.98971	8.34894
C920006O11Rik	3.38373	0.00386075	-3.38373	0.00386075	C920006O11Rik	1.53865	0.767013	0.646121	0.565446	-0.301343	-0.534872	-1.73318	-0.947832	C920006O11Rik	RIKEN cDNA C920006O11 gene	320295	C920006O11Rik	0.34565	0.323846	1.13956	1.09581	0.483419	0.411173	0.179183	0.308824	1.73068	1.01375	0.932264	0.881563	10.8734	9.24904	4.03059	6.94629	38.9247	22.8003	20.9691	19.8287
Lhx1os	3.38348	0.0345957	-3.38348	0.0345957	Lhx1os	1.97001	1.1431	-0.122384	0.526293	-1.37798	0.503775	-1.51143	-1.13138	Lhx1os	"LIM homeobox 1, opposite strand"	78365	Lhx1os	0.161018	0	0.604764	0.524407	0.109692	0.404239	0	0.130139	1.11691	0.629642	0.261906	0.410598	0.836414	3.08301	0	0.992327	8.51479	4.80007	1.99706	3.13085
Tnfsfm13	3.38071	0.000361516	-3.38071	0.000361516	Tnfsfm13	0.890698	1.03465	0.575873	1.01343	-1.29965	-0.529956	-1.21521	-0.469829	Tnfsfm13	"tumor necrosis factor (ligand) superfamily, membrane-bound member 13"	619441	Tnfsfm13	1.16724	1.1278	3.84246	3.81276	0.842368	1.43616	0.89314	1.49728	3.8447	4.24812	3.09094	4.18608	30.9381	52.7496	32.8047	54.9558	141.202	156.018	113.524	153.667
Daam2	3.37971	1.68725e-09	-3.37971	1.68725e-09	Daam2	0.916063	0.870358	0.858393	0.868988	-0.806116	-0.874148	-0.935307	-0.898231	Daam2	dishevelled associated activator of morphogenesis 2	76441	Daam2	10.9185	10.9127	36.8862	36.8818	11.4738	10.9453	10.491	10.7641	37.856	36.6755	36.3726	36.6407	1211.13	1155.36	1107.4	1136.21	3995.87	3871.26	3839.35	3867.65
Slc22a18	3.37633	0.0018681	-3.37633	0.0018681	Slc22a18	0.603846	0.391584	1.2259	1.28959	-0.614764	-1.44483	-0.346144	-1.10517	Slc22a18	"solute carrier family 22 (organic cation transporter), member 18"	18400	Slc22a18	0.137808	0.112078	0.518273	0.500219	0.177777	0.0327505	0.21416	0.126546	0.413727	0.357122	0.636751	0.665491	4.18207	0.770753	5.03823	2.97698	9.73118	8.40012	14.9779	15.6543
Mustn1	3.37299	0.0138621	-3.37299	0.0138621	Mustn1	1.60362	0.847089	0.581777	0.475568	-1.76625	-1.37685	0.232191	-0.597137	Mustn1	"musculoskeletal, embryonic nuclear protein 1"	66175	Mustn1	0.21255	0.18275	0.656958	0.624745	0.0947711	0.130985	0.399569	0.224874	1.03379	0.61192	0.509129	0.472994	1.67283	2.31226	7.05353	3.96931	18.246	10.8002	8.98677	8.34894
Gramd2	3.37176	0.00310874	-3.37176	0.00310874	Gramd2	0.498796	1.67188	0.406591	0.929738	-0.849	-1.38209	-0.995442	-0.280473	Gramd2	GRAM domain containing 2	546134	Gramd2	0.161901	0.155795	0.559981	0.525304	0.158821	0.109757	0.143491	0.235533	0.404236	0.911524	0.379209	0.544956	3.34566	2.31226	3.02294	4.96163	8.51479	19.2003	7.98824	11.4798
Snora44	3.35863	0.355918	-3.35863	0.355918	Snora44	-0.873937	-0.873937	-0.873937	6.11756	-0.873937	-0.873937	-0.873937	-0.873937	Snora44	"small nucleolar RNA, H/ACA box 44"	100217418	Snora44	0	0	3.1812	0	0	0	0	0	0	0	0	12.7248	0	0	0	0	0	0	0	1.04362
Cldn15	3.35616	7.47461e-07	-3.35616	7.47461e-07	Cldn15	0.934003	0.919516	0.850156	0.789948	-0.684727	-0.924248	-1.04623	-0.83842	Cldn15	claudin 15	60363	Cldn15	23.2778	23.1808	77.8603	77.7984	26.4196	22.3781	20.5638	23.7498	81.1358	80.3251	76.5547	73.4256	787.066	666.701	612.649	707.529	2416.98	2392.83	2280.64	2187.42
Akr1c13	3.35027	0.0283821	-3.35027	0.0283821	Akr1c13	0.306885	1.28732	1.22365	0.670699	-0.233567	0.133787	-2.40181	-0.986969	Akr1c13	"aldo-keto reductase family 1, member C13"	27384	Akr1c13	0.337516	0.247665	1.00474	0.967289	0.449475	0.579816	0.0541446	0.26663	0.653729	1.28985	1.23416	0.841234	8.36414	10.7905	1.00765	4.96163	12.164	24.0003	22.9662	15.6543
Klhl13	3.33568	1.13475e-07	-3.33568	1.13475e-07	Klhl13	0.861719	0.887917	0.926787	0.799539	-1.0263	-0.850975	-0.795904	-0.802785	Klhl13	kelch-like 13	67455	Klhl13	6.41424	6.40114	21.3631	21.3521	5.73988	6.48157	6.73377	6.70173	21.2448	21.6341	22.2249	20.3486	316.165	356.859	370.814	369.146	1170.17	1191.62	1224.2	1120.85
S100a4	3.33341	1.70394e-07	-3.33341	1.70394e-07	S100a4	0.90354	0.816822	0.892131	0.861503	-0.764737	-0.851712	-1.0446	-0.812944	S100a4	S100 calcium binding protein A4	20198	S100a4	396.546	395.495	1318.7	1318.35	424.988	400.124	350.049	411.022	1350.76	1271.96	1340.12	1311.97	2280.9	2148.09	1879.26	2205.94	7247.3	6824.5	7192.41	7041.29
Rgs20	3.32137	0.00412651	-3.32137	0.00412651	Rgs20	1.16773	1.08269	0.817439	0.39569	-0.0101314	-1.36358	-1.47829	-0.611551	Rgs20	regulator of G-protein signaling 20	58175	Rgs20	0.141825	0	0.518399	0.507772	0.276669	0.108276	0	0.182354	0.62594	0.59011	0.491003	0.366543	7.52773	3.08301	0	4.96163	17.0296	16.8002	13.9794	10.4362
Htatip2	3.31574	4.85945e-07	-3.31574	4.85945e-07	Htatip2	0.925614	0.78234	0.947757	0.802952	-0.977239	-0.729146	-0.782605	-0.969673	Htatip2	HIV-1 Tat interactive protein 2	53415	Htatip2	6.88796	6.86778	22.8008	22.7718	6.35226	7.54417	7.26974	6.38566	23.7544	21.5087	24.1218	21.8182	124.626	148.755	147.116	130.987	478.044	445.206	498.266	448.755
Slc8a1	3.3095	2.13722e-09	-3.3095	2.13722e-09	Slc8a1	0.880112	0.886489	0.866665	0.819956	-0.895765	-0.884087	-0.783191	-0.890178	Slc8a1	"solute carrier family 8 (sodium/calcium exchanger), member 1"	20541	Slc8a1	0.602331	0.602015	1.99269	1.99236	0.588621	0.593405	0.636391	0.590905	2.01571	2.02464	1.99701	1.93339	195.721	197.313	211.606	196.481	670.235	673.21	664.022	642.868
Scn7a	3.30417	5.29255e-05	-3.30417	5.29255e-05	Scn7a	0.591142	1.07115	1.22977	0.556516	-0.862144	-0.862144	-0.862144	-0.862144	Scn7a	"sodium channel, voltage-gated, type VII, alpha"	20272	Scn7a	0.00577723	0	0.337352	0.330417	0	0	0	0.0231089	0.273831	0.381927	0.426312	0.267337	0	0	0	2.97698	35.2755	49.2007	54.9191	34.4394
Syne2	3.30273	1.09334e-05	-3.30273	1.09334e-05	Syne2	0.690207	1.15765	0.894089	0.705373	-1.04941	-0.868508	-0.723004	-0.806393	Syne2	"spectrin repeat containing, nuclear envelope 2"	319565	Syne2	14.8821	14.8315	49.4162	48.9844	13.0232	14.763	16.3296	15.4125	43.4905	60.1323	50.0921	43.9501	5061.98	5738.26	6347.17	5990.68	16904.3	23372.7	19470.3	17083
Acaa1b	3.30208	1.84295e-05	-3.30208	1.84295e-05	Acaa1b	0.865702	0.982028	0.884883	0.714136	-0.555128	-0.962676	-1.16098	-0.767962	Acaa1b	acetyl-Coenzyme A acyltransferase 1B	235674	Acaa1b	1.13651	1.12278	3.71563	3.7075	1.3886	1.04687	0.912423	1.19814	3.71783	4.03002	3.76759	3.34706	36.8022	27.7471	24.1835	31.7545	98.5282	106.802	99.8529	88.7075
Zfp185	3.29142	1.17974e-07	-3.29142	1.17974e-07	Zfp185	0.822815	0.965478	0.904284	0.744843	-0.928765	-0.868434	-0.880365	-0.759857	Zfp185	zinc finger protein 185	22673	Zfp185	5.5229	5.5178	18.1916	18.1614	5.25862	5.48319	5.43803	5.91178	17.7072	19.5477	18.7359	16.7756	318.674	332.195	329.5	358.23	1072.86	1184.42	1135.33	1016.48
Sec31b	3.2884	0.00020448	-3.2884	0.00020448	Sec31b	1.10299	0.831888	1.17436	0.325536	-0.911307	-0.614253	-1.07459	-0.834626	Sec31b	Sec31 homolog B (S. cerevisiae)	240667	Sec31b	0.110653	0.108064	0.391636	0.381922	0.111983	0.137586	0.0749475	0.118096	0.452393	0.374892	0.475335	0.263924	7.52773	9.24904	5.03823	7.93861	30.4099	25.2004	31.9529	17.7415
Pde8b	3.2881	3.83379e-08	-3.2881	3.83379e-08	Pde8b	0.879386	0.926939	0.902738	0.725445	-0.889222	-0.849354	-0.889222	-0.80671	Pde8b	phosphodiesterase 8B	218461	Pde8b	0.0896365	0.0869364	0.336348	0.335857	0.0557798	0.102802	0.0940784	0.105886	0.340725	0.352143	0.346285	0.306241	4.18207	7.70753	7.05353	7.93861	25.5444	26.4004	25.9618	22.9596
1700048M11Rik	3.28329	0.0673106	-3.28329	0.0673106	1700048M11Rik	1.40319	-0.857572	2.70296	0.181707	-0.857572	-0.857572	-0.857572	-0.857572	1700048M11Rik	RIKEN cDNA 1700048M11 gene	100503166	1700048M11Rik	0	0	0.466154	0	0	0	0	0	0.479245	0	1.17985	0.20552	0	0	0	0	2.4328	0	5.99118	1.04362
AW112010	3.27311	0.00333445	-3.27311	0.00333445	AW112010	1.00344	1.33181	1.10035	-0.014271	-0.881066	-0.892319	-0.31303	-1.33491	AW112010	expressed sequence AW112010	107350	AW112010	1.10405	1.06917	3.70237	3.49952	1.05027	1.04211	1.55703	0.766798	3.87788	4.86902	4.1473	1.91528	10.8734	10.7905	16.1223	7.93861	40.1411	50.4007	42.9368	19.8287
Mir6236	3.2716	0.559886	-3.2716	0.559886	Mir6236	2.47928	-4.48738	2.18219	3.24591	-4.48738	3.38157	-4.48738	2.1732	Mir6236	microRNA 6236	102465959	Mir6236	8.3734	0	10.9916	0	0	23.377	0	10.1166	12.5076	0	10.1798	21.279	0	2.31226	0	0.992327	1.2164	0	0.998529	2.08723
Vill	3.26832	4.02283e-05	-3.26832	4.02283e-05	Vill	0.654638	1.02295	1.04921	0.690308	-0.729429	-0.922284	-1.15961	-0.605779	Vill	villin-like	22351	Vill	1.7711	1.75288	5.77487	5.72899	1.91133	1.67217	1.41853	2.08237	4.98863	6.43952	6.5578	5.11351	93.6784	80.9291	69.5276	101.217	244.496	315.605	320.528	248.381
Dmkn	3.2613	0.00360683	-3.2613	0.00360683	Dmkn	0.25747	1.23791	1.29438	0.62113	-0.0619108	-1.29537	-1.01471	-1.0389	Dmkn	dermokine	73712	Dmkn	0.125021	0.095149	0.462945	0.443241	0.23513	0.0240225	0.121475	0.119455	0.293394	0.578887	0.601994	0.377506	3.34566	0.770753	1.00765	1.98465	2.4328	4.80007	4.99265	3.13085
Arap3	3.24078	2.02717e-06	-3.24078	2.02717e-06	Arap3	0.712109	0.933558	0.670993	1.07602	-0.848171	-0.848171	-0.848171	-0.848171	Arap3	"ArfGAP with RhoGAP domain, ankyrin repeat and PH domain 3"	106952	Arap3	0.0399559	0.0367536	0.326225	0.324078	0.036867	0.0679468	0.0222058	0.0328041	0.294911	0.343838	0.286625	0.379525	3.34566	6.16602	2.01529	2.97698	26.7608	31.2004	26.9603	34.4394
Cabyr	3.24017	0.00348624	-3.24017	0.00348624	Cabyr	1.30966	1.06635	0.412922	0.603203	-1.30187	-1.3762	-0.116129	-0.597934	Cabyr	calcium-binding tyrosine-(Y)-phosphorylation regulated (fibrousheathin 2)	71132	Cabyr	0.205296	0.192151	0.641904	0.622601	0.140289	0.133244	0.31913	0.228523	0.857379	0.724319	0.460498	0.525422	3.34566	4.62452	11.0841	7.93861	24.328	18.0003	15.9765	13.567
Zfp882	3.23519	4.31582e-06	-3.23519	4.31582e-06	Zfp882	0.660058	1.02382	0.659088	1.04473	-0.846925	-0.846925	-0.846925	-0.846925	Zfp882	zinc finger protein 882	382019	Zfp882	0.0751817	0.0737609	0.326255	0.323519	0.0934651	0.0548077	0.0818892	0.0705648	0.284215	0.365722	0.284024	0.371061	9.20056	5.39527	8.06117	6.94629	27.9772	36.0005	27.9588	36.5266
Btbd6	3.23448	3.64665e-06	-3.23448	3.64665e-06	Btbd6	0.81823	0.912248	0.982748	0.673843	-0.818504	-0.659841	-0.853494	-1.05523	Btbd6	BTB (POZ) domain containing 6	399566	Btbd6	3.50485	3.48835	11.3189	11.283	3.55736	3.97091	3.47212	3.01902	11.062	11.8069	12.3982	10.0085	114.589	128.716	111.849	97.248	358.837	382.805	404.404	325.609
Snora78	3.22945	0.477227	-3.22945	0.477227	Snora78	-2.19853	4.49392	-2.19853	3.28573	-2.19853	-2.19853	-2.19853	3.21302	Snora78	"small nucleolar RNA, H/ACA box 7"	100306952	Snora78	1.0641	0	3.70475	0	0	0	0	4.25639	0	10.3426	0	4.47639	0	0	0	0.992327	0	2.40003	0	1.04362
Rorc	3.22769	8.31183e-07	-3.22769	8.31183e-07	Rorc	0.754333	1.04926	0.833382	0.744033	-0.782582	-0.795152	-0.842074	-0.961199	Rorc	RAR-related orphan receptor gamma	19885	Rorc	2.39905	2.39623	7.76304	7.73428	2.50261	2.4809	2.40151	2.21118	7.26191	8.90907	7.67091	7.21025	107.061	110.988	106.811	96.2557	318.696	390.006	337.503	310.998
Bbs1	3.22522	3.90249e-06	-3.22522	3.90249e-06	Bbs1	0.793276	1.04005	0.783071	0.762397	-0.782197	-1.08414	-0.697482	-0.814981	Bbs1	Bardet-Biedl syndrome 1 (human)	52028	Bbs1	1.17268	1.16696	3.77568	3.76371	1.21863	0.988505	1.29233	1.19125	3.63192	4.30947	3.60632	3.55501	118.771	96.3441	125.956	116.102	353.972	420.006	351.482	346.481
St7l	3.22139	3.54772e-08	-3.22139	3.54772e-08	St7l	0.833458	0.823333	0.802037	0.916538	-0.824992	-0.961526	-0.771505	-0.817344	St7l	suppression of tumorigenicity 7-like	229681	St7l	3.12157	3.11786	10.0484	10.0438	3.15886	2.87362	3.27817	3.17565	9.9718	9.90206	9.75697	10.5629	326.202	295.198	336.554	324.491	1013.26	1002.01	982.553	1080.14
Serpinb9	3.21874	1.39308e-07	-3.21874	1.39308e-07	Serpinb9	0.951493	0.738184	0.773774	0.90954	-0.829057	-0.913341	-0.865764	-0.76483	Serpinb9	"serine (or cysteine) peptidase inhibitor, clade B, member 9"	20723	Serpinb9	26.1196	26.1011	84.1741	84.0126	26.3591	24.8633	25.6969	27.5591	90.5586	78.1119	80.0628	87.9631	1521.44	1435.14	1483.26	1590.7	5226.86	4508.46	4621.19	5077.2
Cpeb3	3.21345	2.96532e-06	-3.21345	2.96532e-06	Cpeb3	0.813519	0.663857	0.861792	1.02908	-0.899307	-0.848392	-0.653618	-0.966933	Cpeb3	cytoplasmic polyadenylation element binding protein 3	208922	Cpeb3	0.82204	0.819308	2.64359	2.63281	0.787435	0.815721	0.933629	0.751376	2.58123	2.32688	2.66906	2.99721	79.4593	83.2413	93.7111	75.4168	261.526	234.003	269.603	304.736
Ppp4r1l-ps	3.20965	1.37586e-05	-3.20965	1.37586e-05	Ppp4r1l-ps	0.912943	1.09408	0.562082	0.795722	-0.993066	-0.724019	-0.724397	-0.923347	Ppp4r1l-ps	"protein phosphatase 4, regulatory subunit 1-like, pseudogene"	100043911	Ppp4r1l-ps	0.314722	0.313648	1.01566	1.0067	0.282311	0.340188	0.340099	0.296289	1.05802	1.19956	0.82961	0.975454	21.7468	26.2056	26.1988	22.8235	81.4987	92.4013	63.9059	75.1405
Dnase1l2	3.20786	0.0205679	-3.20786	0.0205679	Dnase1l2	1.03523	1.79328	0.943014	-0.408307	0.00935311	-1.1533	-1.1533	-1.06598	Dnase1l2	deoxyribonuclease 1-like 2	66705	Dnase1l2	0.106324	0.0852917	0.455492	0.398368	0.223868	0.0412553	0.0539352	0.106239	0.45584	0.770917	0.427614	0.167596	4.18207	0.770753	1.00765	1.98465	8.51479	14.4002	7.98824	3.13085
Clec2d	3.20595	4.54997e-05	-3.20595	4.54997e-05	Clec2d	0.755008	0.6622	0.888745	1.05555	-0.984228	-0.889306	-1.0458	-0.442171	Clec2d	"C-type lectin domain family 2, member d"	93694	Clec2d	2.25555	2.22391	7.16772	7.12975	2.01286	2.14975	1.92876	2.93082	6.7201	6.30141	7.37284	8.27655	36.8022	39.3084	35.2676	53.5856	122.856	115.202	134.801	151.325
Pcdhgc4	3.20479	2.66897e-06	-3.20479	2.66897e-06	Pcdhgc4	0.809571	0.641274	1.00532	0.904299	-0.929998	-0.688627	-0.950631	-0.791208	Pcdhgc4	"protocadherin gamma subfamily C, 4"	93707	Pcdhgc4	1.12438	1.12129	3.60887	3.59349	1.05356	1.24543	1.0386	1.15995	3.51821	3.13083	4.02947	3.75697	91.7586	108.471	90.457	101.024	306.407	272.67	350.941	327.208
Slc25a29	3.20462	0.000107001	-3.20462	0.000107001	Slc25a29	0.899808	0.849876	1.15932	0.451305	-0.581697	-0.820011	-1.14957	-0.80903	Slc25a29	"solute carrier family 25 (mitochondrial carrier, palmitoylcarnitine transporter), member 29"	214663	Slc25a29	0.554507	0.549177	1.78654	1.75991	0.65689	0.556869	0.443145	0.561124	1.8343	1.7719	2.19579	1.34418	20.9104	17.7273	14.1071	17.8619	58.3871	56.4008	69.8971	42.7883
Ly6f	3.19588	0.00280004	-3.19588	0.00280004	Ly6f	0.87579	0.886602	0.708693	0.881345	-0.174925	-0.383256	-1.14346	-1.65079	Ly6f	"lymphocyte antigen 6 complex, locus F"	17071	Ly6f	1.54811	1.42921	4.5736	4.56758	2.26325	1.95893	1.15658	0.813677	4.68845	4.72372	4.17569	4.70654	27.6017	23.8933	14.1071	9.92327	57.1707	57.6008	50.925	57.399
Plxdc1	3.19432	1.55801e-05	-3.19432	1.55801e-05	Plxdc1	0.770216	0.854157	0.961012	0.765633	-0.530212	-0.744459	-1.08647	-0.989878	Plxdc1	plexin domain containing 1	72324	Plxdc1	0.874744	0.864805	2.76669	2.76246	1.07028	0.922577	0.72786	0.778259	2.63612	2.79405	3.00885	2.62776	51.8577	44.7037	35.2676	37.7084	127.722	135.602	145.785	127.321
Cfap126	3.19019	0.000997466	-3.19019	0.000997466	Cfap126	0.454002	1.07187	1.05808	0.763336	-1.03401	-0.315607	-1.40289	-0.594773	Cfap126	cilia and flagella associated protein 126	75472	Cfap126	0.930057	0.893097	2.89187	2.84915	0.779002	1.28174	0.603245	1.05624	2.18512	3.3533	3.32139	2.70766	11.7098	19.2688	9.06882	15.8772	32.8427	50.4007	49.9265	40.7011
Wt1os	3.18832	4.27163e-05	-3.18832	4.27163e-05	Wt1os	0.748188	1.09636	0.718665	0.782379	-1.01846	-0.798276	-1.05145	-0.477408	Wt1os	"Wilms tumor 1 homolog, opposite strand"	329480	Wt1os	0.920144	0.908277	2.91254	2.89588	0.800596	0.932597	0.782493	1.16489	2.72412	3.46766	2.66894	2.78945	44.3299	51.6405	43.3288	64.5012	150.833	192.003	147.782	154.455
Arhgef15	3.18715	0.000782958	-3.18715	0.000782958	Arhgef15	1.34407	0.877049	0.737369	0.386045	-0.295825	-1.01624	-1.01624	-1.01624	Arhgef15	Rho guanine nucleotide exchange factor (GEF) 15	442801	Arhgef15	0.0757989	0.0613313	0.371619	0.361092	0.164765	0.0542239	0.0283559	0.0558509	0.513478	0.37148	0.3372	0.264319	11.7098	3.85377	2.01529	3.96931	36.4919	26.4004	23.9647	18.7851
Cxcl12	3.18188	8.35995e-08	-3.18188	8.35995e-08	Cxcl12	0.883123	0.769962	0.811297	0.875378	-0.816861	-0.927158	-0.708928	-0.886813	Cxcl12	chemokine (C-X-C motif) ligand 12	20315	Cxcl12	27.4665	27.4209	87.2958	87.2501	27.7667	25.723	29.9237	26.4525	90.2133	83.4076	85.8319	89.7303	1123.3	1047.45	1219.25	1050.87	3521.47	3284.45	3364.05	3484.64
C1rl	3.179	1.17402e-07	-3.179	1.17402e-07	C1rl	0.814489	0.959853	0.822384	0.740423	-0.740939	-0.819127	-0.904232	-0.872851	C1rl	"complement component 1, r subcomponent-like"	232371	C1rl	2.21211	2.21006	7.03651	7.0258	2.35779	2.23341	2.10547	2.15177	6.93004	7.66469	6.96807	6.58324	119.607	113.301	106.811	109.156	351.539	388.806	353.479	333.958
Ifi27	3.17094	9.97311e-08	-3.17094	9.97311e-08	Ifi27	0.811823	0.824551	0.841565	0.851885	-0.77008	-0.714433	-0.96185	-0.883461	Ifi27	"interferon, alpha-inducible protein 27"	52668	Ifi27	93.7114	93.5032	296.51	296.493	97.6345	101.474	85.482	90.2552	292.283	294.873	298.371	300.513	1431.94	1484.47	1239.4	1292.01	4160.08	4200.06	4278.7	4311.18
Fgfbp1	3.16904	0.00787494	-3.16904	0.00787494	Fgfbp1	0.743818	1.01971	0.857484	0.707076	-0.256075	0.0181669	-1.40258	-1.6876	Fgfbp1	fibroblast growth factor binding protein 1	14181	Fgfbp1	0.563694	0.498911	1.58679	1.58107	0.743705	0.899406	0.335945	0.27572	1.4873	1.80074	1.60922	1.4499	13.3826	16.1858	6.04588	4.96163	26.7608	32.4005	28.9574	26.0904
Nbl1	3.16859	6.90628e-07	-3.16859	6.90628e-07	Nbl1	0.833014	0.890455	0.836731	0.767481	-0.663211	-0.970097	-0.94026	-0.754113	Nbl1	"neuroblastoma, suppression of tumorigenicity 1"	17965	Nbl1	25.9235	25.8216	81.8552	81.8179	29.0248	23.4632	23.9535	27.2524	81.88	85.2058	82.0912	78.2439	818.013	661.306	675.123	768.061	2307.51	2401.23	2313.59	2205.16
Usp43	3.16737	0.000425452	-3.16737	0.000425452	Usp43	0.486027	1.21597	1.04926	0.575313	-0.99307	-1.00881	-0.965398	-0.359291	Usp43	ubiquitin specific peptidase 43	216835	Usp43	0.161597	0.158529	0.513699	0.502119	0.141747	0.140209	0.144492	0.219938	0.395154	0.655393	0.583869	0.420382	10.8734	10.7905	11.0841	16.8696	30.4099	50.4007	44.9338	32.3521
Rec114	3.16062	0.0132768	-3.16062	0.0132768	Rec114	1.81529	-0.204268	1.11532	0.594075	-0.725232	-0.258397	-1.16839	-1.16839	Rec114	REC114 meiotic recombination protein	73673	Rec114	0.0809655	0	0.453074	0.399584	0.135958	0.187904	0	0	0.791002	0.195088	0.48693	0.339278	1.67283	2.31226	0	0	9.73118	2.40003	5.99118	4.17447
2210408F21Rik	3.15164	0.000244286	-3.15164	0.000244286	2210408F21Rik	0.827324	0.727489	0.762808	0.994586	-0.877361	-1.34482	-0.34807	-0.741959	2210408F21Rik	RIKEN cDNA 2210408F21 gene	73652	2210408F21Rik	1.80327	1.75009	5.52986	5.51564	1.69128	1.2232	2.44089	1.8577	5.51286	5.14427	5.27176	6.19053	13.3826	12.332	21.1606	15.8772	51.0887	45.6007	49.9265	60.5298
Ppp1r13b	3.14715	6.03887e-08	-3.14715	6.03887e-08	Ppp1r13b	0.822654	0.83385	0.828386	0.823203	-0.798556	-0.897324	-0.918101	-0.694112	Ppp1r13b	"protein phosphatase 1, regulatory (inhibitor) subunit 13B"	21981	Ppp1r13b	4.10667	4.09879	12.8996	12.8995	4.18047	3.90385	3.84803	4.49434	12.8605	12.9607	12.9117	12.8654	311.982	291.345	287.179	335.406	959.738	967.214	963.581	960.128
Synpo	3.14423	7.635e-08	-3.14423	7.635e-08	Synpo	0.84409	0.828194	0.888061	0.745066	-0.769619	-0.927781	-0.871461	-0.73655	Synpo	synaptopodin	104027	Synpo	16.2732	16.2502	51.1272	51.0944	16.902	15.147	15.75	17.2939	51.7265	51.1597	53.3273	48.2952	1462.89	1309.51	1358.31	1495.44	4464.18	4420.86	4612.21	4176.56
Rhobtb1	3.13641	3.24464e-05	-3.13641	3.24464e-05	Rhobtb1	0.576905	1.05483	1.00613	0.660365	-0.624706	-1.0381	-0.875428	-0.759988	Rhobtb1	Rho-related BTB domain containing 1	69288	Rhobtb1	0.424759	0.422423	1.33876	1.32489	0.485186	0.364304	0.407787	0.441758	1.11591	1.55417	1.50258	1.18237	35.9658	27.7471	30.2294	32.7468	82.7151	116.402	111.835	87.6639
Ulk4	3.1315	8.16024e-07	-3.1315	8.16024e-07	Ulk4	0.820562	1.03393	0.676654	0.762567	-0.835276	-0.837772	-0.862061	-0.758599	Ulk4	unc-51-like kinase 4	209012	Ulk4	1.30117	1.3007	4.09052	4.07314	1.29006	1.28783	1.26633	1.36048	4.06506	4.71298	3.67914	3.90489	90.3327	90.1781	88.6729	95.2634	284.637	330.005	257.621	273.428
Mgat3	3.13103	9.42265e-07	-3.13103	9.42265e-07	Mgat3	0.793635	0.887735	0.782705	0.829202	-0.653238	-0.916869	-0.988121	-0.735049	Mgat3	mannoside acetylglucosaminyltransferase 3	17309	Mgat3	7.23254	7.20107	22.5559	22.5468	8.10208	6.74894	6.42372	7.65542	22.0876	23.5763	21.9209	22.6389	653.239	544.152	517.93	617.227	1780.81	1900.83	1767.4	1825.29
Crip1	3.13079	2.72064e-06	-3.13079	2.72064e-06	Crip1	0.749074	0.874521	0.912227	0.757232	-0.737002	-0.769756	-1.08434	-0.701957	Crip1	cysteine-rich protein 1 (intestinal)	12925	Crip1	537.79	534.904	1676.73	1674.67	567.862	555.115	446.359	581.825	1590.73	1735.24	1781.19	1599.75	2514.26	2458.7	1977	2576.08	7040.51	7680.11	7886.39	7083.03
Eml1	3.11847	1.29575e-07	-3.11847	1.29575e-07	Eml1	0.904247	0.73152	0.815084	0.830821	-0.694758	-0.915311	-0.829429	-0.842175	Eml1	echinoderm microtubule associated protein like 1	68519	Eml1	2.43707	2.43332	7.59508	7.58823	2.65477	2.27842	2.41817	2.3969	8.04221	7.13476	7.56022	7.64314	173.136	150.297	159.205	155.795	531.566	472.807	492.275	498.849
Itgb3	3.11707	9.52022e-08	-3.11707	9.52022e-08	Itgb3	0.748245	0.826517	0.866468	0.839153	-0.759867	-0.743388	-0.958612	-0.818516	Itgb3	integrin beta 3	16416	Itgb3	3.42963	3.42382	10.6772	10.6723	3.56978	3.61079	3.11038	3.42757	10.1538	10.7199	11.0209	10.8142	359.658	363.795	313.378	345.33	1022.99	1080.02	1110.36	1089.54
Ropn1l	3.11193	0.00133767	-3.11193	0.00133767	Ropn1l	1.0306	0.203685	0.901795	1.13954	-1.05423	-0.949968	-1.04874	-0.222673	Ropn1l	ropporin 1-like	252967	Ropn1l	0.953023	0.923664	2.95981	2.87437	0.784645	0.843451	0.787635	1.39636	3.32866	1.87648	3.04436	3.58975	10.037	10.7905	10.0765	17.8619	42.5739	24.0003	38.9426	45.9192
Tspan32	3.10959	0.000615429	-3.10959	0.000615429	Tspan32	0.8681	0.814016	0.914213	0.677122	-0.211416	-1.12266	-1.29777	-0.641605	Tspan32	tetraspanin 32	27027	Tspan32	0.294619	0.2819	0.878238	0.876594	0.429343	0.228293	0.202199	0.318643	0.907342	0.873957	0.936812	0.794842	10.8734	5.39527	5.03823	7.93861	23.1116	22.8003	22.9662	20.8723
Wdr60	3.10932	8.29278e-06	-3.10932	8.29278e-06	Wdr60	0.684744	0.940818	0.846919	0.800721	-0.72504	-1.06773	-0.586956	-0.89348	Wdr60	WD repeat domain 60	217935	Wdr60	1.29117	1.28119	3.99175	3.98365	1.36675	1.07778	1.50403	1.21614	3.63142	4.33673	4.06346	3.9354	86.9871	68.597	95.7264	77.4015	231.116	276.004	258.619	250.468
Gipc2	3.10589	0.00777823	-3.10589	0.00777823	Gipc2	0.84338	0.631174	1.36587	0.42959	-0.69707	-1.23018	0.156476	-1.49925	Gipc2	"GIPC PDZ domain containing family, member 2"	54120	Gipc2	0.165419	0.136031	0.513603	0.498209	0.174373	0.120503	0.315081	0.0517193	0.507225	0.437845	0.728596	0.380748	3.34566	2.31226	6.04588	0.992327	9.73118	8.40012	13.9794	7.30532
Nudt14	3.10217	1.29009e-06	-3.10217	1.29009e-06	Nudt14	0.76399	0.721565	0.947509	0.833491	-0.813316	-0.715747	-1.01359	-0.723899	Nudt14	nudix (nucleoside diphosphate linked moiety X)-type motif 14	66174	Nudt14	12.1541	12.1132	37.6437	37.5771	12.1411	12.9906	10.5674	12.9174	36.2305	35.1806	41.1452	38.0186	129.644	138.736	112.856	137.933	386.815	375.605	439.353	405.967
Gli2	3.08781	3.06784e-07	-3.08781	3.06784e-07	Gli2	0.790965	0.84767	0.819868	0.794668	-0.77433	-0.900707	-0.646504	-0.931631	Gli2	GLI-Kruppel family member GLI2	14633	Gli2	1.1951	1.1914	3.6793	3.67884	1.22402	1.12136	1.33742	1.09758	3.62234	3.76755	3.69564	3.63165	143.863	131.799	157.193	129.002	425.739	442.806	434.36	426.84
Neurl3	3.08691	0.00022689	-3.08691	0.00022689	Neurl3	1.07284	0.912421	0.754101	0.512963	-0.723878	-1.20445	-0.924719	-0.399278	Neurl3	neuralized E3 ubiquitin protein ligase 3	214854	Neurl3	0.335925	0.329022	1.02599	1.01566	0.350008	0.250848	0.304522	0.438321	1.21603	1.08806	0.974976	0.824905	15.0555	10.7905	13.0994	18.8542	52.3051	46.8007	41.9382	35.483
Adamtsl4	3.08416	4.30528e-09	-3.08416	4.30528e-09	Adamtsl4	0.782666	0.823361	0.869472	0.77426	-0.805063	-0.836585	-0.859694	-0.748418	Adamtsl4	ADAMTS-like 4	229595	Adamtsl4	7.26654	7.26348	22.4095	22.4018	7.30072	7.14293	7.02943	7.59307	21.9442	22.572	23.3051	21.8167	496.83	486.345	476.617	514.025	1481.57	1534.82	1576.68	1479.85
Uba7	3.07899	1.86744e-07	-3.07899	1.86744e-07	Uba7	0.795839	0.86696	0.829325	0.75279	-0.960849	-0.795617	-0.689547	-0.7989	Uba7	ubiquitin-like modifier activating enzyme 7	74153	Uba7	9.45989	9.43877	29.0742	29.0619	8.50893	9.54146	10.2694	9.51977	28.7535	30.2065	29.4287	27.9082	455.009	510.239	549.167	509.064	1537.53	1615.22	1573.68	1492.37
4833422C13Rik	3.06629	1.06532e-06	-3.06629	1.06532e-06	4833422C13Rik	0.735784	0.816966	0.911144	0.76909	-0.821754	-0.677336	-0.729028	-1.00487	4833422C13Rik	RIKEN cDNA 4833422C13 gene	373852	4833422C13Rik	0.577428	0.575313	1.76594	1.76407	0.569952	0.629959	0.607787	0.502014	1.67766	1.77477	1.89449	1.71684	25.9288	28.5179	28.2141	23.8158	76.6331	82.8012	86.8721	78.2713
Mocs1	3.06318	1.19382e-07	-3.06318	1.19382e-07	Mocs1	0.801478	0.802994	0.826715	0.798872	-0.716465	-0.816936	-0.96209	-0.734569	Mocs1	molybdenum cofactor synthesis 1	56738	Mocs1	17.4753	17.4365	53.4127	53.4111	18.5724	17.323	15.6649	18.3408	53.1881	53.244	54.1267	53.0921	817.177	763.046	690.238	807.754	2342.78	2343.63	2385.49	2337.7
Sema5a	3.06203	1.17119e-06	-3.06203	1.17119e-06	Sema5a	0.938023	0.715371	0.667774	0.907811	-0.772241	-0.923368	-0.8337	-0.699671	Sema5a	"sema domain, seven thrombospondin repeats (type 1 and type 1-like), transmembrane domain (TM) and short cytoplasmic domain, (semaphorin) 5A"	20356	Sema5a	0.187759	0.187456	0.575896	0.573997	0.19206	0.172959	0.18405	0.201968	0.62846	0.538583	0.521104	0.615436	36.8022	33.1424	35.2676	38.7007	120.423	103.201	99.8529	117.929
Matn2	3.06057	3.4607e-07	-3.06057	3.4607e-07	Matn2	0.761127	0.883686	0.717818	0.864973	-0.746749	-0.894242	-0.684988	-0.901624	Matn2	matrilin 2	17181	Matn2	3.31483	3.30784	10.1356	10.1239	3.44867	3.11352	3.59951	3.09763	9.80771	10.6773	9.51766	10.5397	206.594	186.522	215.636	185.565	587.52	639.609	570.16	631.389
Pink1	3.05968	3.04013e-08	-3.05968	3.04013e-08	Pink1	0.782576	0.873411	0.808765	0.762013	-0.737867	-0.74694	-0.856248	-0.885709	Pink1	PTEN induced putative kinase 1	68943	Pink1	5.2068	5.20149	15.9217	15.9149	5.45564	5.42144	5.02585	4.92426	15.6511	16.6682	15.9378	15.4296	213.286	211.957	196.491	192.511	611.848	651.609	623.082	603.211
Ccdc176	3.05941	0.000843725	-3.05941	0.000843725	Ccdc176	1.06227	0.769694	0.826378	0.568165	-0.42921	-0.547224	-0.745537	-1.50454	Ccdc176	basal body orientation factor 1	72873	Ccdc176	0.279388	0.268919	0.828911	0.822735	0.34933	0.321892	0.280551	0.165779	0.982238	0.80194	0.834076	0.69739	12.5462	11.5613	10.0765	5.95396	35.2755	28.8004	29.9559	25.0468
Slc46a3	3.05577	0.000203185	-3.05577	0.000203185	Slc46a3	0.814511	0.794954	0.909991	0.703616	-1.00271	-0.499228	-1.26458	-0.456552	Slc46a3	"solute carrier family 46, member 3"	71706	Slc46a3	0.639012	0.62182	1.9026	1.90014	0.542474	0.769029	0.452427	0.792117	1.91169	1.88595	2.04249	1.77025	21.7468	30.8301	18.1376	31.7545	76.6331	75.6011	81.8794	70.966
Ccdc8	3.04978	0.00382521	-3.04978	0.00382521	Ccdc8	0.693218	1.08869	1.04584	0.389663	-0.557672	-0.0476562	-1.42655	-1.18554	Ccdc8	coiled-coil domain containing 8	434130	Ccdc8	0.248242	0.231268	0.718737	0.705318	0.274394	0.390755	0.150251	0.177569	0.653025	0.858974	0.833834	0.529116	9.20056	13.1028	5.03823	5.95396	21.8952	28.8004	27.9588	17.7415
Mir8091	3.04845	0.545278	-3.04845	0.545278	Mir8091	-4.06135	2.25414	2.97982	2.04353	1.72423	3.18231	-4.06135	-4.06135	Mir8091	microRNA 8091	102465884	Mir8091	5.1678	0	7.00436	0	5.51609	15.1551	0	0	0	7.96437	13.1705	6.88259	0.836414	2.31226	0	0	0	1.20002	1.99706	1.04362
H2-T23	3.04749	1.92196e-06	-3.04749	1.92196e-06	H2-T23	0.827853	0.874148	0.795533	0.717711	-0.760449	-1.00613	-0.842216	-0.606453	H2-T23	"histocompatibility 2, T region locus 23"	15040	H2-T23	30.6129	30.4607	92.9008	92.8286	31.3901	26.475	29.6605	34.9261	94.3885	97.4665	92.2975	87.4507	632.329	533.361	597.534	703.56	1901.23	1963.23	1859.26	1761.63
Spdya	3.03797	0.00328611	-3.03797	0.00328611	Spdya	0.868809	0.729734	0.397364	1.21031	-1.08061	-0.0466378	-0.659986	-1.41898	Spdya	"speedy/RINGO cell cycle regulator family, member A"	70891	Spdya	0.3193	0.299348	0.928136	0.909411	0.246701	0.50516	0.330212	0.195125	0.952809	0.865247	0.687206	1.20728	7.52773	15.4151	10.0765	5.95396	26.7608	26.4004	20.9691	34.4394
Vsig10	3.03332	1.17214e-07	-3.03332	1.17214e-07	Vsig10	0.774885	0.884136	0.815353	0.727427	-0.811816	-0.879316	-0.672965	-0.837702	Vsig10	V-set and immunoglobulin domain containing 10	231668	Vsig10	4.08856	4.08259	12.3937	12.3838	4.05055	3.8654	4.45977	3.97852	12.1663	13.1234	12.5124	11.7726	281.872	268.993	310.355	276.859	846.613	913.213	870.718	819.24
Gm5512	3.02981	0.141807	-3.02981	0.141807	Gm5512	2.90075	-0.799615	-0.799615	1.89694	-0.799615	-0.799615	-0.799615	-0.799615	Gm5512	predicted gene 5512	433224	Gm5512	0.00346995	0.000489075	0.487654	0.0302808	0.000191026	0.000272424	0.0133339	8.24534e-05	1.29993	0.000521699	0.00191244	0.648252	0.00533542	0.00760932	0.372442	0.00230295	36.3052	0.0145704	0.053415	18.1059
Sv2a	3.01395	3.12983e-08	-3.01395	3.12983e-08	Sv2a	0.765805	0.886119	0.779555	0.751831	-0.702927	-0.848219	-0.825451	-0.806713	Sv2a	synaptic vesicle glycoprotein 2 a	64051	Sv2a	3.74216	3.73935	11.2779	11.2702	3.98806	3.60599	3.66335	3.71124	11.0381	11.9981	11.1438	10.9317	267.653	242.016	245.866	249.074	740.786	805.212	747.899	733.663
Ptgs1	3.01319	2.76136e-07	-3.01319	2.76136e-07	Ptgs1	0.804199	0.808508	0.834071	0.735802	-0.739708	-0.857701	-0.928074	-0.657097	Ptgs1	prostaglandin-endoperoxide synthase 1	19224	Ptgs1	37.5978	37.4992	113.028	112.992	38.9817	35.9204	34.2103	41.279	113.664	114.004	116.042	108.401	1876.08	1728.8	1646.49	1986.64	5470.14	5486.48	5584.78	5217.04
Gcnt1	3.00437	2.76054e-08	-3.00437	2.76054e-08	Gcnt1	0.885863	0.723652	0.745855	0.818758	-0.850985	-0.739777	-0.793713	-0.789652	Gcnt1	"glucosaminyl (N-acetyl) transferase 1, core 2"	14537	Gcnt1	7.6281	7.62526	22.9317	22.9091	7.32756	7.91473	7.6243	7.64579	24.4232	21.8259	22.1644	23.3132	582.981	629.705	606.603	608.296	1935.29	1736.42	1763.4	1852.42
1700061I17Rik	3.00347	0.00256138	-3.00347	0.00256138	1700061I17Rik	0.71585	0.976399	0.623685	0.857324	-0.309974	-0.579998	-1.70534	-0.577949	1700061I17Rik	RIKEN cDNA 1700061I17 gene	433646	1700061I17Rik	0.198685	0.185804	0.567625	0.565157	0.263055	0.218153	0.0950676	0.218463	0.535612	0.641628	0.502465	0.590797	8.36414	6.93678	3.02294	6.94629	17.0296	20.4003	15.9765	18.7851
Iqcd	3.0017	0.00676551	-3.0017	0.00676551	Iqcd	1.04008	0.28356	0.848366	0.999547	-0.0852917	-0.525258	-0.816676	-1.74433	Iqcd	IQ motif containing D	75732	Iqcd	0.194072	0.151295	0.592465	0.580469	0.315806	0.232797	0.190218	0.0374674	0.688957	0.407808	0.603225	0.669868	8.36414	6.16602	5.03823	0.992327	18.246	10.8002	15.9765	17.7415
Card10	3.00154	1.44707e-08	-3.00154	1.44707e-08	Card10	0.751071	0.855191	0.85153	0.71361	-0.80464	-0.796383	-0.820493	-0.749886	Card10	"caspase recruitment domain family, member 10"	105844	Card10	5.30203	5.30114	15.9262	15.9116	5.258	5.28818	5.20054	5.46139	15.4574	16.6142	16.5721	15.0612	429.917	432.392	425.227	446.547	1263.84	1358.42	1355	1231.47
Rbks	2.99593	0.000116824	-2.99593	0.000116824	Rbks	0.788476	0.823366	0.932427	0.621741	-0.867483	-0.985588	-1.01397	-0.298965	Rbks	ribokinase	71336	Rbks	0.726967	0.71152	2.13797	2.13167	0.675017	0.621959	0.609841	1.00105	2.1272	2.17927	2.3504	1.89503	10.037	9.24904	9.06882	14.8849	31.6263	32.4005	34.9485	28.1777
Dtx4	2.99568	1.65008e-05	-2.99568	1.65008e-05	Dtx4	0.644409	0.830654	0.918732	0.771969	-0.681816	-0.816466	-0.57068	-1.0968	Dtx4	"deltex 4, E3 ubiquitin ligase"	207521	Dtx4	0.676584	0.670492	2.01335	2.00858	0.723426	0.658962	0.781357	0.542589	1.81396	2.06392	2.19385	1.98165	72.768	66.2848	78.5964	54.578	182.46	207.603	220.675	199.331
Hist1h4c	2.99354	0.122144	-2.99354	0.122144	Hist1h4c	0.0921478	1.07259	2.12859	-0.129622	1.13604	-0.567601	-1.86607	-1.86607	Hist1h4c	"histone cluster 1, H4c"	319155	Hist1h4c	0.261785	0	0.770646	0.630719	0.801171	0.245968	0	0	0.388582	0.766699	1.59409	0.333214	2.50924	0.770753	0	0	1.2164	2.40003	4.99265	1.04362
Dpp7	2.99214	4.87018e-07	-2.99214	4.87018e-07	Dpp7	0.7473	0.806681	0.814403	0.793971	-0.72689	-0.916507	-0.889875	-0.629083	Dpp7	dipeptidylpeptidase 7	83768	Dpp7	25.9096	25.8224	77.2768	77.2643	26.9881	23.6642	24.1051	28.8812	74.9804	78.131	78.5503	77.4457	708.443	621.227	632.802	758.138	1968.13	2050.83	2061.96	2032.97
Actn3	2.98599	1.48251e-05	-2.98599	1.48251e-05	Actn3	0.654123	1.08912	0.545186	0.867987	-0.783161	-0.714746	-0.787527	-0.870985	Actn3	actinin alpha 3	11474	Actn3	0.498368	0.498002	1.50283	1.48703	0.500058	0.524343	0.498547	0.470525	1.35421	1.83077	1.25572	1.5706	24.256	25.4349	24.1835	22.8235	65.6855	88.8013	60.9103	76.1841
Pdlim4	2.98568	0.000106395	-2.98568	0.000106395	Pdlim4	0.513473	0.941863	0.902048	0.798735	-0.680117	-0.775112	-1.19582	-0.505072	Pdlim4	PDZ and LIM domain 4	30794	Pdlim4	5.49646	5.41531	16.2739	16.1684	5.83995	5.4678	4.08477	6.5933	13.3572	17.9752	17.4859	16.2775	103.715	97.1149	72.5506	117.095	237.198	319.205	310.543	289.082
Hist1h2ag	2.98349	0.0163731	-2.98349	0.0163731	Hist1h2ag	0.273832	1.83923	0.988613	0.0523266	-1.04454	-1.04454	-1.04454	-0.0203788	Hist1h2ag	"histone cluster 1, H2ag"	319167	Hist1h2ag	0.0508445	0	0.402664	0.356288	0	0	0	0.203378	0.249385	0.73808	0.409299	0.21389	0	0	0	0.992327	1.2164	3.60005	1.99706	1.04362
Lmf1	2.97926	1.88397e-06	-2.97926	1.88397e-06	Lmf1	0.768864	0.806491	0.949734	0.624819	-0.65058	-0.768606	-0.924641	-0.806081	Lmf1	lipase maturation factor 1	76483	Lmf1	4.7062	4.6954	14.0338	13.9888	5.16277	4.75722	4.26955	4.63524	13.8095	14.1744	15.654	12.4973	154.737	142.589	127.971	138.926	411.143	424.806	460.322	372.571
Acad10	2.97899	9.07147e-05	-2.97899	9.07147e-05	Acad10	0.550454	1.00965	1.02847	0.561063	-0.908487	-0.57667	-1.02009	-0.644394	Acad10	"acyl-Coenzyme A dehydrogenase family, member 10"	71985	Acad10	1.2173	1.20762	3.64402	3.59749	1.11041	1.39756	1.02775	1.33347	3.05259	4.19664	4.25173	3.07512	68.586	86.3243	63.4817	82.3631	188.542	259.204	262.613	189.938
Smarca2	2.97289	3.30522e-07	-2.97289	3.30522e-07	Smarca2	0.732841	0.903518	0.769455	0.737921	-0.700956	-0.693296	-0.875817	-0.873664	Smarca2	"SWI/SNF related, matrix associated, actin dependent regulator of chromatin, subfamily a, member 2"	67155	Smarca2	11.9229	11.9003	35.4198	35.3783	12.6223	12.6895	11.1815	11.1982	34.1	38.3825	34.9765	34.2203	980.277	981.939	890.76	843.478	3357.26	3716.45	3513.83	3313.49
C1ra	2.97148	2.20918e-09	-2.97148	2.20918e-09	C1ra	0.818505	0.827577	0.754502	0.741784	-0.797731	-0.830266	-0.756002	-0.758369	C1ra	"complement component 1, r subcomponent A"	50909	C1ra	15.5424	15.5389	46.1895	46.1736	15.4087	15.0651	15.8609	15.8349	47.2391	47.5371	45.1892	44.7926	712.625	696.761	733.567	732.337	2184.65	2198.43	2089.92	2071.58
Acad12	2.96742	0.000162213	-2.96742	0.000162213	Acad12	0.615556	0.531866	0.950157	1.04084	-1.17537	-0.659507	-0.516783	-0.786755	Acad12	"acyl-Coenzyme A dehydrogenase family, member 12"	338350	Acad12	0.821392	0.810091	2.43073	2.40388	0.617876	0.88347	0.97534	0.808884	2.13808	2.01758	2.69618	2.87109	24.256	34.6839	38.2906	31.7545	83.9315	79.2011	105.844	112.711
Aox3	2.96357	1.66922e-05	-2.96357	1.66922e-05	Aox3	0.956707	0.451722	0.739052	0.987195	-0.809129	-0.809129	-0.70729	-0.809129	Aox3	aldehyde oxidase 3	71724	Aox3	0.0475682	0	0.304872	0.301634	0.0111349	0.071824	0.107314	0	0.340071	0.239637	0.292448	0.347334	0.836414	5.39527	8.06117	0	25.5444	18.0003	21.9676	26.0904
Il17rd	2.95924	3.16285e-08	-2.95924	3.16285e-08	Il17rd	0.73394	0.796997	0.828233	0.771282	-0.771971	-0.892657	-0.710784	-0.755039	Il17rd	interleukin 17 receptor D	171463	Il17rd	3.04123	3.03796	8.99262	8.99004	3.06045	2.81485	3.19304	3.09658	8.6918	9.08012	9.27886	8.91971	443.299	407.728	462.51	448.532	1258.97	1315.22	1344.02	1292
1700010I14Rik	2.95486	0.000228411	-2.95486	0.000228411	1700010I14Rik	0.487805	0.468245	1.31847	0.851667	-0.781546	-0.781546	-0.781546	-0.781546	1700010I14Rik	RIKEN cDNA 1700010I14 gene	66931	1700010I14Rik	0.00831933	0	0.304444	0.295486	0	0	0.0332773	0	0.241053	0.237807	0.428713	0.310203	0	0	1.00765	0	7.29839	7.2001	12.9809	9.39256
Zmynd10	2.95304	0.0108706	-2.95304	0.0108706	Zmynd10	1.87623	0.786279	0.199088	0.262805	-0.734568	-0.589562	-1.3123	-0.487971	Zmynd10	"zinc finger, MYND domain containing 10"	114602	Zmynd10	0.140817	0.133081	0.480752	0.426752	0.14925	0.165031	0.0719177	0.177071	0.91168	0.428287	0.285084	0.297957	4.18207	4.62452	2.01529	4.96163	25.5444	12.0002	7.98824	8.34894
Wnt2b	2.94924	4.2847e-07	-2.94924	4.2847e-07	Wnt2b	0.722295	0.777785	0.875139	0.745472	-0.763106	-0.703697	-0.950502	-0.703386	Wnt2b	"wingless-type MMTV integration site family, member 2B"	22414	Wnt2b	1.4558	1.4523	4.28671	4.28318	1.46958	1.53136	1.29057	1.53169	4.11475	4.2761	4.57461	4.18139	89.4963	93.2611	78.5964	93.2787	250.578	260.404	278.59	254.643
Ccl8	2.94796	0.0680114	-2.94796	0.0680114	Ccl8	0.99073	1.97117	1.29053	-1.133	-0.550019	-1.133	-1.133	-0.303417	Ccl8	chemokine (C-C motif) ligand 8	20307	Ccl8	0.0818777	0	0.45805	0	0.149794	0	0	0.177717	0.435819	0.859899	0.536483	0	0.836414	0	0	0.992327	2.4328	4.80007	2.99559	0
1010001N08Rik	2.9462	0.00251151	-2.9462	0.00251151	1010001N08Rik	0.34938	1.06229	0.91325	0.792788	-0.391008	-0.33255	-1.50947	-0.884684	1010001N08Rik	RIKEN cDNA 1010001N08 gene	68434	1010001N08Rik	3.64601	3.46861	10.3862	10.2192	4.54027	4.72802	2.09118	3.22456	7.58509	12.4328	11.2125	10.3143	38.475	40.8499	18.1376	27.7851	68.1183	108.002	98.8544	88.7075
Abcd4	2.94254	8.22408e-08	-2.94254	8.22408e-08	Abcd4	0.705343	0.89728	0.82171	0.68979	-0.761044	-0.814916	-0.758057	-0.780105	Abcd4	"ATP-binding cassette, sub-family D (ALD), member 4"	19300	Abcd4	4.32865	4.32812	12.7581	12.7357	4.3809	4.22033	4.38998	4.3234	12.1057	13.8283	13.1226	11.9759	184.011	177.273	184.399	181.596	508.454	580.808	551.188	503.024
Dnajc28	2.94178	5.90583e-07	-2.94178	5.90583e-07	Dnajc28	0.833911	0.70563	0.791034	0.782801	-0.828071	-0.588104	-0.806867	-0.890335	Dnajc28	DnaJ heat shock protein family (Hsp40) member C28	246738	Dnajc28	0.866083	0.863319	2.54099	2.53969	0.834069	0.985007	0.846418	0.798838	2.63942	2.41486	2.56213	2.54755	48.512	57.8065	48.367	45.647	152.05	139.202	147.782	147.15
Zfp503	2.94079	2.48107e-05	-2.94079	2.48107e-05	Zfp503	0.670637	0.614084	1.10445	0.723232	-0.851572	-0.848538	-0.860437	-0.551861	Zfp503	zinc finger protein 503	218820	Zfp503	0.975817	0.971685	2.88415	2.85752	0.92344	0.925384	0.917783	1.13666	2.6524	2.55044	3.58287	2.75088	66.9131	67.0555	66.5047	82.3631	192.191	184.803	259.618	199.331
Nrn1	2.93524	4.8675e-07	-2.93524	4.8675e-07	Nrn1	0.817162	0.693701	0.761555	0.834539	-0.841279	-0.84566	-0.825334	-0.594684	Nrn1	neuritin 1	68404	Nrn1	10.4276	10.399	30.5457	30.5237	9.94408	9.91393	10.0546	11.7977	31.391	28.8164	30.2041	31.7714	255.106	254.349	257.958	302.66	805.255	739.211	774.859	815.065
Abtb1	2.93496	5.95252e-07	-2.93496	5.95252e-07	Abtb1	0.7323	0.866251	0.843412	0.664715	-0.773101	-0.671559	-0.740106	-0.921913	Abtb1	ankyrin repeat and BTB (POZ) domain containing 1	80283	Abtb1	4.0263	4.01832	11.8126	11.7936	4.02827	4.32201	4.12146	3.63347	11.4364	12.5491	12.352	10.913	122.116	131.028	124.948	110.148	346.673	380.405	374.449	330.827
Ttc39c	2.93344	0.000633048	-2.93344	0.000633048	Ttc39c	0.761295	0.875258	0.724884	0.743747	-0.916599	-0.755626	-0.148853	-1.28411	Ttc39c	tetratricopeptide repeat domain 39C	72747	Ttc39c	1.82754	1.75309	5.14688	5.14258	1.59063	1.77839	2.70822	1.23293	5.08939	5.50772	4.96255	5.02786	62.7311	70.1385	106.811	48.624	200.706	217.203	195.712	198.287
D430020J02Rik	2.93026	6.08016e-07	-2.93026	6.08016e-07	D430020J02Rik	0.77925	0.93912	0.67389	0.709793	-0.69259	-0.773877	-0.8843	-0.751286	D430020J02Rik	RIKEN cDNA D430020J02 gene	319545	D430020J02Rik	3.15612	3.15249	9.261	9.23761	3.339	3.15607	2.92352	3.20588	9.26157	10.3469	8.6093	8.82624	162.264	153.38	142.078	155.795	450.067	502.807	418.384	428.927
Ccdc62	2.92837	7.10246e-05	-2.92837	7.10246e-05	Ccdc62	0.967027	0.610431	1.00418	0.518558	-0.988374	-0.632422	-0.567703	-0.911699	Ccdc62	coiled-coil domain containing 62	208908	Ccdc62	0.261858	0.259866	0.769307	0.760985	0.224147	0.28687	0.300032	0.236382	0.869295	0.678924	0.891973	0.637037	15.0555	19.2688	20.1529	15.8772	58.3871	45.6007	59.9118	42.7883
Itga11	2.92761	0.00238993	-2.92761	0.00238993	Itga11	-0.00385603	1.14651	1.37434	0.582453	-0.774863	-0.774863	-0.774863	-0.774863	Itga11	integrin alpha 11	319480	Itga11	0.0237208	0.0209499	0.312305	0.292761	0.0391122	0.00901028	0.0235593	0.0232015	0.170646	0.378783	0.443584	0.256208	3.34566	0.770753	2.01529	1.98465	14.5968	32.4005	37.9441	21.916
Gm16617	2.91896	0.00759745	-2.91896	0.00759745	Gm16617	0.829516	0.909509	-0.0928308	1.44471	-0.518474	-1.05171	-1.24919	-0.271529	Gm16617	"predicted gene, 16617"	100502764	Gm16617	0.630565	0.607625	1.89854	1.77363	0.724725	0.500787	0.436723	0.860025	1.84484	1.95002	0.97343	2.82586	6.69131	4.62452	4.03292	7.94053	17.0302	18.0011	8.98758	26.0909
Eepd1	2.91795	5.30621e-05	-2.91795	5.30621e-05	Eepd1	0.976986	0.518551	0.911214	0.68316	-0.494126	-0.96827	-0.701916	-0.925599	Eepd1	endonuclease/exonuclease/phosphatase family domain containing 1	67484	Eepd1	0.498734	0.494368	1.45401	1.44254	0.599573	0.431629	0.519148	0.444586	1.66223	1.20973	1.58815	1.35594	26.7653	19.2688	23.1759	19.8465	74.2003	54.0008	70.8956	60.5298
Pbx1	2.91724	7.66135e-08	-2.91724	7.66135e-08	Pbx1	0.761068	0.739706	0.756062	0.832372	-0.78082	-0.890748	-0.671365	-0.746276	Pbx1	pre B cell leukemia homeobox 1	18514	Pbx1	10.5176	10.5019	30.646	30.6366	10.4401	9.67416	11.263	10.6931	30.399	29.9522	30.2937	31.9392	1232.04	1149.19	1315.99	1270.18	3661.36	3591.65	3662.61	3812.33
Lifr	2.91381	4.16594e-07	-2.91381	4.16594e-07	Lifr	0.930298	0.693327	0.746362	0.715828	-0.679879	-0.809382	-0.74089	-0.855664	Lifr	leukemia inhibitory factor receptor	16880	Lifr	1.66379	1.662	4.8532	4.84277	1.77092	1.61888	1.69759	1.56777	5.40643	4.58749	4.75927	4.6596	259.288	230.455	262.996	232.204	664.153	673.21	630.072	712.791
Fdxr	2.91053	3.99667e-07	-2.91053	3.99667e-07	Fdxr	0.756483	0.837812	0.825176	0.66309	-0.781016	-0.82287	-0.857694	-0.620981	Fdxr	ferredoxin reductase	14149	Fdxr	13.9839	13.9559	40.6656	40.6191	13.8559	13.4597	13.1387	15.4814	40.2224	42.555	42.1839	37.7011	416.534	404.645	394.997	465.401	1209.1	1279.22	1268.13	1133.37
Akr1b7	2.90863	0.00450295	-2.90863	0.00450295	Akr1b7	0.916287	0.159758	0.309492	1.69514	-0.770169	-0.770169	-0.770169	-0.770169	Akr1b7	"aldo-keto reductase family 1, member B7"	11997	Akr1b7	0.0366522	0	0.318995	0.290863	0	0.040782	0.0533165	0.0525104	0.321865	0.190518	0.211354	0.552245	0	0.770753	1.00765	0.992327	6.08199	3.60005	3.99412	10.4362
Mtfp1	2.90246	0.000282373	-2.90246	0.000282373	Mtfp1	0.693505	0.595943	0.897697	0.887412	-0.394418	-0.797871	-1.28194	-0.600328	Mtfp1	mitochondrial fission process 1	67900	Mtfp1	2.39197	2.33338	6.79936	6.77256	3.02439	2.28658	1.63481	2.62212	6.42888	6.0085	7.40633	7.35372	65.2403	49.3282	35.2676	56.5626	138.669	129.602	159.765	158.63
Mtus1	2.90223	4.76686e-08	-2.90223	4.76686e-08	Mtus1	0.791481	0.811402	0.706283	0.765158	-0.702931	-0.866337	-0.801191	-0.703864	Mtus1	mitochondrial tumor suppressor 1	102103	Mtus1	5.3162	5.31013	15.417	15.4112	5.55735	4.96224	5.19145	5.55376	15.6578	15.8755	14.7599	15.3747	634.002	568.816	592.496	624.173	1780.81	1806.03	1682.52	1758.5
Khdrbs3	2.89435	4.96453e-05	-2.89435	4.96453e-05	Khdrbs3	0.926009	0.838064	0.828821	0.473586	-1.04735	-0.732417	-0.778732	-0.507977	Khdrbs3	"KH domain containing, RNA binding, signal transduction associated 3"	13992	Khdrbs3	1.3421	1.3304	3.87744	3.85065	1.09515	1.36232	1.31928	1.59163	4.30046	4.04614	4.0203	3.14284	33.4566	41.6207	40.3059	48.624	131.371	123.602	122.819	96.0128
Snora21	2.89047	0.577611	-2.89047	0.577611	Snora21	-2.53562	4.20512	3.92873	-2.53562	-2.53562	4.54425	-2.53562	-2.53562	Snora21	"small nucleolar RNA, H/ACA box 21"	100302498	Snora21	3.38215	0	4.88115	0	0	13.5286	0	0	0	10.6946	8.83002	0	0	1.54151	0	0	0	1.20002	0.998529	0
Dcp1b	2.88862	4.61312e-05	-2.88862	4.61312e-05	Dcp1b	0.945169	0.839467	0.741686	0.53444	-0.574437	-0.844435	-0.577083	-1.06481	Dcp1b	decapping mRNA 1B	319618	Dcp1b	0.922376	0.913323	2.65258	2.63824	1.04243	0.864509	1.04052	0.742047	2.98878	2.77763	2.59561	2.24829	58.549	48.5574	58.4436	41.6778	167.863	156.004	145.785	126.278
Sult4a1	2.88795	0.00514295	-2.88795	0.00514295	Sult4a1	1.25544	1.12896	-0.251752	0.927444	-0.856336	-0.856336	-0.501726	-0.845699	Sult4a1	"sulfotransferase family 4A, member 1"	29859	Sult4a1	0.0673481	0.0480906	0.331137	0.307665	0.0212279	0.0195607	0.127864	0.10074	0.432223	0.395945	0.152054	0.344327	0.836414	0.770753	5.03823	3.96931	17.0296	15.6002	5.99118	13.567
Fcgr3	2.88617	0.0035016	-2.88617	0.0035016	Fcgr3	1.24622	0.93715	0.501935	0.373005	-0.431722	-0.286747	-0.900105	-1.43974	Fcgr3	"Fc receptor, IgG, low affinity III"	14131	Fcgr3	0.154142	0.132715	0.474595	0.460855	0.201114	0.222374	0.14536	0.0477205	0.643506	0.519414	0.38415	0.351309	4.18207	4.62452	3.02294	0.992327	13.3804	10.8002	7.98824	7.30532
Pan2	2.87642	1.39862e-06	-2.87642	1.39862e-06	Pan2	0.685264	0.883251	0.684422	0.795615	-0.715487	-0.792354	-0.61749	-0.923219	Pan2	PAN2 poly(A) specific ribonuclease subunit	103135	Pan2	4.85521	4.84074	13.9474	13.924	4.99983	4.74041	5.35125	4.32934	13.2015	15.1434	13.1938	14.2509	381.405	361.483	409.105	329.452	1007.18	1155.62	1008.51	1087.45
Cdon	2.87605	5.89927e-11	-2.87605	5.89927e-11	Cdon	0.773809	0.75461	0.738164	0.781599	-0.740672	-0.789952	-0.74731	-0.770248	Cdon	cell adhesion molecule-related/down-regulated by oncogenes	57810	Cdon	26.5526	26.5501	76.3649	76.3596	26.9464	26.0415	26.8227	26.3996	76.9848	75.9671	75.106	77.4016	3413.41	3298.82	3397.78	3344.14	9751.86	9622.94	9513.99	9804.79
Zfp839	2.85832	6.14572e-07	-2.85832	6.14572e-07	Zfp839	0.904276	0.598865	0.704543	0.822652	-0.7034	-0.760513	-0.791791	-0.774631	Zfp839	zinc finger protein 839	72805	Zfp839	1.31746	1.31711	3.77685	3.76473	1.36752	1.31444	1.28625	1.30164	4.16766	3.37252	3.62883	3.93841	81.9686	80.1583	77.5888	79.3861	262.742	212.403	220.675	244.206
Gm3704	2.85451	0.00352094	-2.85451	0.00352094	Gm3704	1.68438	0.162314	0.634041	0.545756	-0.756622	-0.756622	-0.756622	-0.756622	Gm3704	predicted gene 3704	100042166	Gm3704	0.0645229	0.06378	0.310231	0.285451	0.065889	0.0607141	0.0793746	0.0521141	0.543017	0.189072	0.262199	0.246635	2.50924	2.31226	3.02294	1.98465	20.6788	7.20011	9.98529	9.39256
Ltbp3	2.84994	9.22382e-08	-2.84994	9.22382e-08	Ltbp3	0.745058	0.866003	0.767037	0.64377	-0.699351	-0.803994	-0.766639	-0.751884	Ltbp3	latent transforming growth factor beta binding protein 3	16998	Ltbp3	27.9005	27.8911	79.607	79.4879	28.9973	26.9685	27.6759	27.9604	78.9165	85.8175	80.128	73.566	2612.96	2430.18	2493.93	2519.52	7111.06	7732.91	7220.37	6629.06
Cln6	2.8458	5.06867e-07	-2.8458	5.06867e-07	Cln6	0.790535	0.740528	0.769062	0.717547	-0.617849	-0.694407	-0.921289	-0.784127	Cln6	"ceroid-lipofuscinosis, neuronal 6"	76524	Cln6	9.74188	9.71238	27.6446	27.6395	10.6767	10.1249	8.65152	9.51442	28.3402	27.3747	27.9215	26.9421	373.041	353.776	302.294	332.429	990.148	956.414	975.563	941.343
Slc38a9	2.84345	1.10668e-06	-2.84345	1.10668e-06	Slc38a9	0.820985	0.753232	0.763275	0.677795	-0.932891	-0.799313	-0.657343	-0.625742	Slc38a9	"solute carrier family 38, member 9"	268706	Slc38a9	1.26816	1.26366	3.5954	3.59317	1.11616	1.22444	1.35106	1.38098	3.7644	3.5917	3.61679	3.40872	175.647	192.688	212.613	217.32	592.386	565.208	569.162	536.419
Sox5	2.83933	2.10252e-06	-2.83933	2.10252e-06	Sox5	0.862369	0.791934	0.825492	0.531307	-0.710565	-0.866715	-0.686896	-0.746926	Sox5	SRY (sex determining region Y)-box 5	20678	Sox5	0.857245	0.856274	2.44087	2.43125	0.881697	0.79125	0.896282	0.859753	2.62313	2.49814	2.55693	2.08526	110.407	100.969	112.856	108.164	333.293	315.605	323.524	262.992
Rassf2	2.83757	1.68278e-06	-2.83757	1.68278e-06	Rassf2	0.74022	0.74382	0.88096	0.644313	-0.767816	-0.627331	-0.683982	-0.930183	Rassf2	Ras association (RalGDS/AF-6) domain family member 2	215653	Rassf2	1.61838	1.6134	4.58601	4.57813	1.59617	1.75942	1.69167	1.42627	4.53987	4.55121	5.00507	4.24788	132.153	145.672	140.063	118.087	375.867	376.805	414.39	351.699
Adssl1	2.83408	0.0254624	-2.83408	0.0254624	Adssl1	1.59481	1.31222	-0.69001	0.788745	-0.751441	-0.751441	-0.751441	-0.751441	Adssl1	adenylosuccinate synthetase like 1	11565	Adssl1	0.0385636	0	0.330432	0.283408	0.0582723	0.0268474	0	0.0691346	0.508502	0.418045	0.10435	0.290832	1.67283	0.770753	0	1.98465	14.5968	12.0002	2.99559	8.34894
Thbd	2.8336	1.5206e-08	-2.8336	1.5206e-08	Thbd	0.707512	0.787069	0.754173	0.756519	-0.734572	-0.722416	-0.848806	-0.699478	Thbd	thrombomodulin	21824	Thbd	11.1766	11.1678	31.6513	31.6451	11.2982	11.3938	10.4381	11.5764	30.6987	32.4391	31.7078	31.7594	717.643	723.737	663.031	735.314	1949.89	2060.43	2014.03	2017.31
Hephl1	2.83076	0.000113864	-2.83076	0.000113864	Hephl1	0.900148	0.625871	0.780669	0.695686	-0.445475	-1.17044	-0.806156	-0.580306	Hephl1	hephaestin-like 1	244698	Hephl1	0.74625	0.73332	2.08111	2.07585	0.906032	0.548161	0.705615	0.825193	2.30259	1.90393	2.11958	1.99833	82.805	50.0989	64.4894	75.4168	210.437	174.002	193.715	182.633
Map3k1	2.82989	2.13716e-06	-2.82989	2.13716e-06	Map3k1	0.784167	0.805425	0.734034	0.677868	-0.785132	-0.723097	-0.552639	-0.940627	Map3k1	mitogen-activated protein kinase kinase kinase 1	26401	Map3k1	3.13008	3.11557	8.82185	8.81674	3.04141	3.17504	3.57324	2.73065	9.0257	9.15968	8.71745	8.38459	371.368	387.689	436.311	333.422	1102.06	1118.42	1064.43	1023.79
Kcnh2	2.82894	1.09603e-05	-2.82894	1.09603e-05	Kcnh2	0.988236	0.819747	0.62244	0.570103	-0.712569	-0.601183	-0.828487	-0.858287	Kcnh2	"potassium voltage-gated channel, subfamily H (eag-related), member 2"	16511	Kcnh2	1.27311	1.26992	3.61666	3.59254	1.30342	1.40804	1.20279	1.1782	4.23719	3.77014	3.28823	3.17108	72.768	77.8461	67.5123	64.5012	229.899	207.603	180.734	172.197
Foxq1	2.82872	0.000479952	-2.82872	0.000479952	Foxq1	0.690767	0.715262	0.74348	0.850786	-0.485801	-1.39387	-0.614904	-0.505717	Foxq1	forkhead box Q1	15220	Foxq1	1.26723	1.22918	3.48015	3.47699	1.47628	0.786705	1.34991	1.45604	3.33696	3.3941	3.46114	3.72839	69.4224	36.9961	63.4817	68.4705	156.915	159.602	162.76	175.328
Ankrd29	2.82783	3.06898e-05	-2.82783	3.06898e-05	Ankrd29	0.923628	0.739532	0.549765	0.786463	-0.81062	-0.518522	-0.64432	-1.02593	Ankrd29	ankyrin repeat domain 29	225187	Ankrd29	1.16422	1.15429	3.27809	3.26414	1.10668	1.35504	1.24189	0.953253	3.68199	3.24089	2.84144	3.34805	61.0582	74.763	68.52	52.5933	203.138	178.803	156.769	184.72
Medag	2.82738	6.94932e-07	-2.82738	6.94932e-07	Medag	0.789863	0.655532	0.735929	0.817612	-0.582475	-0.754336	-0.793217	-0.868909	Medag	mesenteric estrogen dependent adipogenesis	70717	Medag	2.95294	2.94502	8.33429	8.3267	3.30703	2.93564	2.85758	2.71152	8.56156	7.80037	8.2474	8.72783	159.755	141.819	138.048	130.987	413.575	376.805	398.413	421.621
Fcgr4	2.82004	0.000247377	-2.82004	0.000247377	Fcgr4	0.631042	1.064	0.742106	0.554286	-1.15733	-0.815971	-0.429323	-0.588807	Fcgr4	"Fc receptor, IgG, low affinity IV"	246256	Fcgr4	0.477654	0.469393	1.33617	1.32371	0.353405	0.447747	0.585363	0.524102	1.22075	1.64801	1.31844	1.1575	6.69131	8.47828	11.0841	9.92327	23.1116	31.2004	24.9632	21.916
Edil3	2.81779	3.13655e-05	-2.81779	3.13655e-05	Edil3	0.968071	0.544245	0.989669	0.487145	-0.747282	-0.747282	-0.747282	-0.747282	Edil3	EGF-like repeats and discoidin I-like domains 3	13612	Edil3	0.0327958	0.0281537	0.285446	0.281779	0.0270753	0.0499184	0.0435045	0.010685	0.328377	0.244787	0.33333	0.235288	2.50924	4.62452	4.03059	0.992327	30.4099	22.8003	30.9544	21.916
Rnf32	2.81714	0.0050169	-2.81714	0.0050169	Rnf32	0.921054	1.35093	0.645067	0.0714051	-0.610587	-0.240634	-1.2878	-0.849437	Rnf32	ring finger protein 32	56874	Rnf32	0.221673	0.214238	0.634561	0.603539	0.235503	0.304343	0.147277	0.19957	0.680873	0.917218	0.562323	0.37783	5.8549	7.70753	3.02294	4.96163	17.0296	22.8003	13.9794	9.39256
Nkapl	2.80962	0.0104735	-2.80962	0.0104735	Nkapl	1.29258	1.13552	0.940627	-0.387974	-0.707279	-0.503399	-1.11675	-0.653323	Nkapl	NFKB activating protein-like	66707	Nkapl	0.291362	0.287923	0.884414	0.808954	0.295589	0.340457	0.222549	0.306853	1.18224	1.06029	0.926312	0.368815	6.69131	7.70753	5.03823	6.94629	26.7608	24.0003	20.9691	8.34894
Oas2	2.80893	1.54371e-06	-2.80893	1.54371e-06	Oas2	0.848182	0.812167	0.692568	0.627123	-0.807558	-0.88669	-0.650765	-0.635027	Oas2	2'-5' oligoadenylate synthetase 2	246728	Oas2	14.5494	14.5104	40.8362	40.7586	13.8947	13.1531	15.4899	15.6598	43.7801	42.7007	39.3036	37.5605	919.219	870.18	1024.78	1035.99	2896.24	2824.84	2600.17	2484.85
Appl2	2.80353	7.00922e-07	-2.80353	7.00922e-07	Appl2	0.635825	0.853764	0.827138	0.657761	-0.801981	-0.82611	-0.65996	-0.686436	Appl2	"adaptor protein, phosphotyrosine interaction, PH domain and leucine zipper containing 2"	216190	Appl2	6.28219	6.27447	17.6309	17.5907	6.02572	5.92578	6.64908	6.52817	16.3242	18.9862	18.639	16.5743	298.6	293.657	329.5	323.498	808.905	940.813	923.64	821.327
C1qtnf6	2.80095	3.82584e-05	-2.80095	3.82584e-05	C1qtnf6	0.756993	1.05075	0.651114	0.512979	-0.672856	-0.558817	-0.840077	-0.900086	C1qtnf6	C1q and tumor necrosis factor related protein 6	72709	C1qtnf6	1.99198	1.98323	5.60848	5.55494	2.08198	2.25323	1.85412	1.77858	5.60924	6.87597	5.21232	4.7364	82.805	87.0951	72.5506	65.4936	223.817	271.204	199.706	186.808
Man2b2	2.79672	2.40736e-09	-2.79672	2.40736e-09	Man2b2	0.743104	0.762193	0.758546	0.703625	-0.692643	-0.716838	-0.759637	-0.79835	Man2b2	"mannosidase 2, alpha B2"	17160	Man2b2	27.423	27.4123	76.6742	76.6643	28.3637	27.892	27.0767	26.3598	76.7301	77.7521	77.5558	74.6589	1656.1	1628.6	1581	1539.1	4479.99	4539.66	4528.33	4359.19
Krtcap3	2.79351	0.000680126	-2.79351	0.000680126	Krtcap3	0.467626	0.654516	0.652187	1.18983	-1.18837	-0.721532	-0.697453	-0.356806	Krtcap3	keratinocyte associated protein 3	69815	Krtcap3	0.550682	0.539508	1.53512	1.50712	0.395675	0.546852	0.556056	0.704147	1.24693	1.41939	1.4171	2.05706	5.01848	6.93678	7.05353	8.93094	15.8132	18.0003	17.9735	26.0904
Inpp5k	2.79309	9.51449e-09	-2.79309	9.51449e-09	Inpp5k	0.778139	0.771007	0.721278	0.693302	-0.740209	-0.781077	-0.777869	-0.66457	Inpp5k	inositol polyphosphate 5-phosphatase K	19062	Inpp5k	10.0231	10.0178	27.9889	27.9806	10.0228	9.74286	9.76455	10.5623	28.7116	28.57	27.602	27.0719	441.627	429.309	430.265	465.401	1265.05	1258.82	1216.21	1192.85
Ncapg2	2.78914	1.10339e-08	-2.78914	1.10339e-08	Ncapg2	0.744396	0.724319	0.705143	0.785784	-0.785124	-0.783817	-0.733364	-0.657337	Ncapg2	"non-SMC condensin II complex, subunit G2"	76044	Ncapg2	10.4838	10.477	29.228	29.2217	10.1537	10.1629	10.5246	11.0941	29.3127	28.9076	28.5259	30.1658	1174.33	1175.4	1217.24	1283.08	3390.1	3343.25	3299.14	3488.81
Kazald1	2.78813	0.00209671	-2.78813	0.00209671	Kazald1	0.946901	0.690303	0.318092	1.0033	-0.550467	-0.232424	-1.36934	-0.806369	Kazald1	Kazal-type serine peptidase inhibitor domain 1	107250	Kazald1	0.60982	0.586006	1.66163	1.63386	0.668115	0.832898	0.378745	0.559522	1.88627	1.57892	1.21987	1.96147	14.219	17.7273	8.06117	11.9079	40.1411	33.6005	25.9618	41.7447
Gipc3	2.78547	0.0535306	-2.78547	0.0535306	Gipc3	1.05165	0.669526	0.766758	0.467906	-0.658755	0.923584	-1.39021	-1.83047	Gipc3	"GIPC PDZ domain containing family, member 3"	209047	Gipc3	0.258893	0	0.599986	0.593574	0.225279	0.674609	0.135685	0	0.737234	0.565683	0.605122	0.491903	3.34566	10.0198	2.01529	0	10.9476	8.40012	8.98677	7.30532
Aqp1	2.78363	0.00012448	-2.78363	0.00012448	Aqp1	0.657841	1.22324	0.636084	0.436767	-0.738483	-0.738483	-0.738483	-0.738483	Aqp1	aquaporin 1	11826	Aqp1	0.0361917	0.0289937	0.28447	0.278363	0.0180994	0.08339	0.021804	0.0214733	0.26323	0.389527	0.25929	0.225832	0.836414	3.85377	1.00765	0.992327	12.164	18.0003	11.9824	10.4362
Zfp810	2.78214	2.19835e-07	-2.78214	2.19835e-07	Zfp810	0.727908	0.716395	0.708827	0.79926	-0.62994	-0.806215	-0.849641	-0.666593	Zfp810	zinc finger protein 810	235050	Zfp810	1.43197	1.42907	3.97711	3.97586	1.54032	1.36316	1.32274	1.50168	3.94788	3.9165	3.89601	4.14804	84.4823	74.7681	72.5506	82.3631	216.524	214.803	213.685	227.509
Ccdc64b	2.7701	0.00639538	-2.7701	0.00639538	Ccdc64b	0.988256	1.49914	-0.144655	0.597131	-0.828774	-0.828774	-0.453551	-0.828774	Ccdc64b	coiled-coil domain containing 64B	212733	Ccdc64b	0.0538683	0	0.320947	0.29562	0.0538344	0	0.129704	0.0319347	0.352355	0.502079	0.160672	0.268683	1.67283	0	4.03059	0.992327	10.9484	15.6006	4.99265	8.34894
Fam131a	2.76888	2.95207e-06	-2.76888	2.95207e-06	Fam131a	0.769243	0.761119	0.774642	0.633599	-0.535151	-0.740219	-0.730011	-0.933223	Fam131a	"family with sequence similarity 131, member A"	78408	Fam131a	4.34676	4.32612	11.9882	11.9785	4.96769	4.30946	4.34006	3.76984	12.2692	12.2003	12.3152	11.1682	185.684	161.087	162.231	140.91	458.582	456.007	460.322	417.447
Hacl1	2.76665	7.61003e-06	-2.76665	7.61003e-06	Hacl1	0.813836	0.572719	0.818552	0.731174	-0.521429	-0.937656	-0.769837	-0.707358	Hacl1	2-hydroxyacyl-CoA lyase 1	56794	Hacl1	2.75983	2.74514	7.61256	7.59484	3.18109	2.38385	2.67792	2.79644	8.02658	6.79121	8.05286	7.57961	138.845	104.052	116.887	122.056	350.323	296.404	351.482	330.827
Tuft1	2.76422	2.99513e-08	-2.76422	2.99513e-08	Tuft1	0.80554	0.658156	0.740315	0.729729	-0.673352	-0.725718	-0.805271	-0.7294	Tuft1	tuftelin 1	22156	Tuft1	52.4762	52.4485	145.074	144.979	54.6789	52.7298	49.9009	52.5954	152.409	137.608	145.672	144.607	2396.33	2309.95	2187.6	2305.17	6676.81	6031.29	6398.58	6334.76
B430010I23Rik	2.75857	0.000962027	-2.75857	0.000962027	B430010I23Rik	0.834245	0.384049	0.765174	0.944371	-1.33841	-0.690883	-0.391698	-0.50685	B430010I23Rik	RIKEN cDNA B430010I23 gene	78849	B430010I23Rik	0.338209	0.328315	0.914986	0.905679	0.215641	0.337797	0.415642	0.383756	0.972221	0.711611	0.926771	1.04934	8.36414	13.1028	16.1223	14.8849	37.7083	27.6004	35.9471	40.7011
Brf1	2.75703	5.00182e-07	-2.75703	5.00182e-07	Brf1	0.786722	0.784812	0.635665	0.719032	-0.799779	-0.671138	-0.843917	-0.611397	Brf1	"BRF1, RNA polymerase III transcription initiation factor 90 kDa subunit"	72308	Brf1	6.74494	6.73062	18.5734	18.5565	6.41975	7.01848	6.22632	7.31521	19.2798	19.2543	17.3632	18.3961	296.091	323.716	287.179	337.391	889.187	888.013	800.821	848.461
Sema3f	2.75667	2.17015e-07	-2.75667	2.17015e-07	Sema3f	0.779748	0.780696	0.76077	0.604644	-0.697799	-0.813206	-0.768795	-0.646058	Sema3f	"sema domain, immunoglobulin domain (Ig), short basic domain, secreted, (semaphorin) 3F"	20350	Sema3f	23.8084	23.7848	65.6507	65.5668	24.3463	22.4746	23.1772	25.2353	67.7983	67.8429	66.9123	60.0492	1403.5	1295.64	1336.14	1454.75	3908.29	3910.86	3857.32	3461.68
Acacb	2.75443	0.000113166	-2.75443	0.000113166	Acacb	0.452586	1.06572	0.638054	0.767145	-0.83357	-0.929511	-0.45797	-0.702452	Acacb	acetyl-Coenzyme A carboxylase beta	100705	Acacb	0.393141	0.390136	1.08775	1.0746	0.363331	0.339955	0.471378	0.397899	0.886082	1.35533	1.00764	1.10196	54.3669	50.8697	70.5353	59.5396	132.587	202.803	150.778	164.892
Esyt2	2.75163	1.30973e-08	-2.75163	1.30973e-08	Esyt2	0.760369	0.737785	0.636904	0.785521	-0.729889	-0.764266	-0.727166	-0.699256	Esyt2	extended synaptotagmin-like protein 2	52635	Esyt2	17.1521	17.15	47.2261	47.1904	17.153	16.7491	17.1854	17.5211	48.1895	47.441	44.237	49.037	1654.43	1615.5	1657.58	1689.93	4647.86	4575.67	4266.72	4729.67
Kcnip4	2.75123	0.00250942	-2.75123	0.00250942	Kcnip4	0.142779	1.12323	0.857979	0.796166	-1.02758	-1.02758	-0.713981	-0.151025	Kcnip4	Kv channel interacting protein 4	80334	Kcnip4	0.0958047	0.07272	0.348159	0.338139	0.0515798	0.0237611	0.12428	0.183598	0.225067	0.444077	0.369495	0.353998	1.67282	0.770742	4.03058	5.95396	7.29839	14.4002	11.9824	11.4798
Lcp1	2.74828	0.00026201	-2.74828	0.00026201	Lcp1	0.811901	0.713659	0.858723	0.532772	-0.914912	-0.201558	-0.860338	-0.940247	Lcp1	lymphocyte cytosolic protein 1	18826	Lcp1	0.441172	0.430623	1.18783	1.18347	0.378627	0.620801	0.393224	0.372036	1.25324	1.17074	1.29458	1.03278	24.255	40.8499	25.1908	24.8082	80.2809	76.8011	86.8721	68.8787
Hist1h2ai	2.74711	0.0881264	-2.74711	0.0881264	Hist1h2ai	-0.728957	2.70416	0.438453	0.502168	-0.728957	-0.728957	-0.728957	-0.728957	Hist1h2ai	"histone cluster 1, H2ai"	319191	Hist1h2ai	0	0	0.384869	0	0	0	0	0	0	1.08012	0.224608	0.23475	0	0	0	0	0	4.80007	0.998529	1.04362
Gm8234	2.74675	0.031589	-2.74675	0.031589	Gm8234	0.538312	0.170827	1.30413	0.902181	0.360486	-0.468026	-0.955849	-1.85206	Gm8234	predicted gene 8234	666680	Gm8234	0.250564	0.213131	0.624214	0.598321	0.463492	0.260997	0.186117	0.0916482	0.524292	0.406396	0.89147	0.674697	15.0555	8.47828	6.04588	2.97698	17.0296	13.2002	28.9574	21.916
5033406O09Rik	2.74216	0.00925946	-2.74216	0.00925946	5033406O09Rik	1.15368	0.674693	0.801747	0.280502	-0.676232	-1.64226	0.00742318	-0.59956	5033406O09Rik	RIKEN cDNA 5033406O09 gene	77675	5033406O09Rik	0.284653	0.263317	0.738966	0.722057	0.272872	0.139687	0.438288	0.287766	0.970105	0.69603	0.760107	0.52962	7.52773	3.85377	12.0918	7.93861	26.7608	19.2003	20.9691	14.6106
Mthfsl	2.74194	0.0022761	-2.74194	0.0022761	Mthfsl	0.695256	0.505772	1.01296	0.696404	-1.27826	-0.194784	-1.08377	-0.353585	Mthfsl	"5, 10-methenyltetrahydrofolate synthetase-like"	100039707	Mthfsl	2.45474	2.33416	6.45234	6.40012	1.59355	3.37694	1.82353	3.02496	6.25824	5.48797	7.79993	6.26322	16.7283	35.4546	19.1453	31.7545	65.6855	57.6008	81.8794	65.7479
Npm2	2.74181	0.0861367	-2.74181	0.0861367	Npm2	0.831605	2.39701	-0.928778	0.61042	-0.123923	-0.928778	-0.928778	-0.928778	Npm2	nucleophosmin/nucleoplasmin 2	328440	Npm2	0.0918963	0.0820964	0.425405	0.287829	0.174697	0.053655	0.070146	0.0690872	0.338788	1.00268	0.0695191	0.290633	2.50924	0.770753	1.00765	0.992327	4.86559	14.4002	0.998529	4.17447
Tmem53	2.7395	0.000781783	-2.7395	0.000781783	Tmem53	0.643667	0.971819	0.765862	0.526473	-0.761367	-0.195512	-0.715748	-1.23519	Tmem53	transmembrane protein 53	68777	Tmem53	1.72157	1.6663	4.59503	4.56481	1.62702	2.40842	1.67929	1.17154	4.30874	5.40921	4.68959	3.97257	23.4196	34.6839	24.1835	16.8696	62.0363	76.8011	67.9	57.399
Ggt1	2.73816	0.00689629	-2.73816	0.00689629	Ggt1	0.0583893	0.914113	1.51164	0.422265	-1.01113	-0.861556	-0.213367	-0.820361	Ggt1	gamma-glutamyltransferase 1	14598	Ggt1	0.117782	0.112286	0.35861	0.33351	0.0722275	0.110924	0.17384	0.114137	0.209873	0.3798	0.574685	0.270081	2.50924	3.85377	6.04588	3.96931	7.29839	13.2002	19.9706	9.39256
Ctla2a	2.73804	2.49442e-06	-2.73804	2.49442e-06	Ctla2a	0.802174	0.705909	0.610647	0.787559	-0.691087	-0.735012	-0.914603	-0.565588	Ctla2a	cytotoxic T lymphocyte-associated protein 2 alpha	13024	Ctla2a	6.64392	6.61923	18.1489	18.1237	6.78406	6.58062	5.81038	7.40063	19.0988	17.866	16.7244	18.9063	142.19	137.965	122.933	155.795	402.628	376.805	352.481	398.662
Cdca7l	2.73578	1.46951e-06	-2.73578	1.46951e-06	Cdca7l	0.751526	0.708882	0.720406	0.723092	-0.596213	-0.705336	-0.946315	-0.656042	Cdca7l	cell division cycle associated 7 like	217946	Cdca7l	5.71484	5.69128	15.571	15.5701	6.22691	5.77329	4.88519	5.97396	15.8483	15.3867	15.5101	15.539	270.998	251.265	212.613	259.99	689.698	669.61	675.006	676.264
Myom3	2.73522	3.62114e-05	-2.73522	3.62114e-05	Myom3	0.86748	0.77753	0.51233	0.745969	-0.421332	-0.86123	-0.709052	-0.911695	Myom3	"myomesin family, member 3"	242702	Myom3	0.175917	0.174338	0.478778	0.476852	0.215305	0.15872	0.176377	0.153264	0.526048	0.494251	0.411258	0.483556	20.9104	15.4151	17.13	14.8849	51.0887	48.0007	39.9412	46.9628
Serpinb1c	2.7323	0.0118819	-2.7323	0.0118819	Serpinb1c	0.431323	1.52724	0.731454	0.210207	0.113298	-0.812096	-1.10071	-1.10071	Serpinb1c	"serine (or cysteine) peptidase inhibitor, clade B, member 1c"	380839	Serpinb1c	0.0983617	0	0.377879	0.354496	0.231982	0.122147	0	0.0393178	0.289194	0.61815	0.356072	0.2481	5.8549	3.08301	0	0.992327	7.29839	15.6002	8.98677	6.2617
Hectd2	2.72886	1.51884e-05	-2.72886	1.51884e-05	Hectd2	0.750738	0.730231	0.590884	0.824741	-0.790238	-0.988983	-0.547413	-0.56996	Hectd2	HECT domain containing 2	226098	Hectd2	0.58896	0.584483	1.59769	1.59497	0.558312	0.486462	0.660655	0.65041	1.62464	1.60171	1.45424	1.71015	46.0028	40.0792	54.4129	53.5856	133.804	132.002	119.824	140.888
Perm1	2.72733	0.000544599	-2.72733	0.000544599	Perm1	0.67194	0.824847	0.657808	0.740383	-0.386273	-1.31983	-0.447754	-0.741124	Perm1	"PPARGC1 and ESRR induced regulator, muscle 1"	74183	Perm1	0.456651	0.442927	1.20929	1.20801	0.559656	0.293017	0.536307	0.437623	1.1654	1.2957	1.15404	1.22202	36.8022	19.2688	35.2676	28.7775	76.6331	85.2012	75.8882	80.3585
Sugct	2.71958	0.0191198	-2.71958	0.0191198	Sugct	0.867787	0.526299	1.58297	-0.090288	-1.27758	-0.305226	-0.140969	-1.16299	Sugct	succinyl-CoA glutarate-CoA transferase	192136	Sugct	0.138688	0.109175	0.436395	0.399798	0.0304187	0.196204	0.219864	0.108267	0.442405	0.349158	0.72629	0.227725	0.836414	5.39527	6.04588	2.97698	12.164	9.60014	19.9706	6.2617
Galnt11	2.71492	2.51083e-06	-2.71492	2.51083e-06	Galnt11	0.768433	0.835461	0.607104	0.670819	-0.6807	-0.673945	-0.611361	-0.915812	Galnt11	UDP-N-acetyl-alpha-D-galactosamine:polypeptide N-acetylgalactosaminyltransferase 11	231050	Galnt11	2.99409	2.98468	8.11819	8.10317	3.06807	3.08247	3.21913	2.60669	8.37718	8.77557	7.49088	7.82912	129.644	130.257	136.032	110.148	353.972	370.805	316.534	330.827
Agtrap	2.7139	3.37513e-06	-2.7139	3.37513e-06	Agtrap	0.719025	0.733344	0.712694	0.715675	-0.554361	-0.699005	-0.968353	-0.65902	Agtrap	"angiotensin II, type I receptor-associated protein"	11610	Agtrap	4.71695	4.6913	12.7319	12.7317	5.26273	4.76068	3.94991	4.89447	12.7215	12.8484	12.6658	12.692	363.84	329.112	273.072	338.383	879.456	885.613	873.713	874.551
Angel1	2.71036	2.32078e-05	-2.71036	2.32078e-05	Angel1	0.703996	0.596977	0.830017	0.745973	-0.464393	-1.00618	-0.655158	-0.751228	Angel1	angel homolog 1 (Drosophila)	68737	Angel1	0.590321	0.585007	1.58825	1.58558	0.698036	0.479493	0.611578	0.572179	1.56891	1.45674	1.71212	1.61523	46.0028	31.6009	40.3059	37.7084	103.394	96.0014	112.834	106.449
Pacs2	2.70355	1.82013e-09	-2.70355	1.82013e-09	Pacs2	0.712466	0.735957	0.741981	0.67931	-0.669678	-0.727555	-0.705369	-0.767111	Pacs2	phosphofurin acidic cluster sorting protein 2	217893	Pacs2	18.9619	18.9562	51.2565	51.2491	19.5941	18.8236	19.1153	18.3145	51.0731	51.9115	52.1287	49.9127	1867.71	1795.08	1822.83	1743.52	4870.46	4950.07	4969.68	4759.94
Hoxa3	2.70204	9.3682e-05	-2.70204	9.3682e-05	Hoxa3	0.823022	0.64567	0.620329	0.779072	-1.10239	-0.381849	-0.673272	-0.710586	Hoxa3	homeobox A3	15400	Hoxa3	2.23001	2.19577	5.94359	5.93305	1.68105	2.77003	2.26338	2.20559	6.38538	5.64675	5.54843	6.19379	71.0952	117.154	95.7264	93.2787	270.04	238.803	234.654	261.948
Apopt1	2.69891	4.2778e-05	-2.69891	4.2778e-05	Apopt1	0.638728	0.59492	0.757034	0.874068	-0.42979	-0.797454	-0.998295	-0.63921	Apopt1	"apoptogenic, mitochondrial 1"	68020	Apopt1	5.5742	5.51626	14.9306	14.8879	6.72758	5.21412	4.53651	5.81858	14.1096	13.6876	15.3154	16.6096	101.206	80.9291	68.52	90.3017	218.952	212.403	229.662	257.773
Gnaz	2.69626	0.00191026	-2.69626	0.00191026	Gnaz	0.756466	0.525403	0.5972	0.982845	-1.24335	-1.03943	-0.389742	-0.189399	Gnaz	"guanine nucleotide binding protein, alpha z subunit"	14687	Gnaz	0.250256	0.23915	0.649688	0.644808	0.165869	0.191052	0.299727	0.344378	0.66339	0.565213	0.594053	0.776097	6.69131	7.70753	12.0918	13.8926	26.7608	22.8003	23.9647	31.3085
Nipsnap1	2.69583	5.44588e-06	-2.69583	5.44588e-06	Nipsnap1	0.828702	0.631564	0.668739	0.732459	-0.68745	-0.742739	-0.509799	-0.921477	Nipsnap1	nipsnap homolog 1 (C. elegans)	18082	Nipsnap1	4.91403	4.88866	13.1968	13.179	4.98418	4.79678	5.63731	4.23784	14.2561	12.4353	12.7599	13.3361	150.555	144.902	170.292	128.01	430.605	375.605	385.432	402.836
Phka2	2.69285	1.88588e-08	-2.69285	1.88588e-08	Phka2	0.753888	0.71463	0.762005	0.62774	-0.754287	-0.742115	-0.689381	-0.672479	Phka2	phosphorylase kinase alpha 2	110094	Phka2	6.41346	6.41163	17.2772	17.2655	6.23751	6.29036	6.52454	6.60143	17.7426	17.2663	17.8427	16.2571	480.938	493.282	498.785	511.048	1361.15	1316.42	1361	1253.38
Bphl	2.68248	5.32275e-05	-2.68248	5.32275e-05	Bphl	0.558578	0.790851	0.823548	0.674158	-0.343383	-0.757348	-0.837479	-0.908926	Bphl	"biphenyl hydrolase-like (serine hydrolase, breast epithelial mucin-associated antigen)"	68021	Bphl	5.44305	5.37762	14.4628	14.4254	6.94208	5.21043	4.92892	4.69077	12.972	15.238	15.5873	14.054	126.299	94.8026	89.6805	85.3401	235.981	277.204	283.582	255.686
Ism2	2.68172	0.0041176	-2.68172	0.0041176	Ism2	0.172694	0.442641	1.36183	0.869155	-0.537612	-1.07065	-0.947042	-0.291017	Ism2	isthmin 2	217738	Ism2	0.144649	0.141269	0.39808	0.378845	0.159374	0.110143	0.119996	0.189082	0.26076	0.314415	0.594576	0.422568	6.69131	4.62452	5.03823	7.93861	10.9476	13.2002	24.9632	17.7415
Fam46c	2.6809	5.0018e-07	-2.6809	5.0018e-07	Fam46c	0.634803	0.840286	0.761931	0.608416	-0.620035	-0.727931	-0.768702	-0.728767	Fam46c	"family with sequence similarity 46, member C"	74645	Fam46c	10.1405	10.133	27.2241	27.1657	10.7952	10.0173	9.73817	10.0115	25.7617	29.7051	28.1348	25.2948	356.312	330.653	321.439	330.445	850.262	980.414	928.632	834.894
Hoxaas2	2.67912	0.000293376	-2.67912	0.000293376	Hoxaas2	0.330937	0.957736	1.01439	0.540449	-0.82616	-0.458775	-0.879481	-0.679098	Hoxaas2	Hoxa cluster antisense RNA 2	105242657	Hoxaas2	0.554677	0.551079	1.50513	1.4764	0.508757	0.656303	0.490297	0.563353	1.13457	1.75193	1.8221	1.3119	12.5462	16.1858	12.0918	13.8926	27.9772	43.2006	44.9338	32.3521
2900005J15Rik	2.67836	0.00542342	-2.67836	0.00542342	2900005J15Rik	0.748441	0.366313	0.463633	1.26432	-0.978259	-0.978259	-0.978259	0.092075	2900005J15Rik	RIKEN cDNA 2900005J15 gene	67261	2900005J15Rik	0.0915241	0.0689567	0.332461	0.322419	0.0252855	0.0698981	0.060921	0.209992	0.33097	0.253955	0.271677	0.473241	0.836414	2.31226	2.01529	6.94629	10.9476	8.40012	8.98677	15.6543
9430091E24Rik	2.67641	0.0016566	-2.67641	0.0016566	9430091E24Rik	1.06476	0.328928	0.956921	0.489993	-1.19176	-0.795199	-0.271039	-0.582596	9430091E24Rik	RIKEN cDNA 9430091E24 gene	434350	9430091E24Rik	0.198055	0.192888	0.528051	0.516249	0.138142	0.181846	0.261512	0.210719	0.660095	0.396369	0.612554	0.443185	5.85479	7.70733	11.0841	8.93094	27.9753	16.7984	25.9615	18.7832
Rnf167	2.67583	4.84706e-06	-2.67583	4.84706e-06	Rnf167	0.727214	0.775397	0.719217	0.618151	-0.858297	-0.582937	-0.859614	-0.53913	Rnf167	ring finger protein 167	70510	Rnf167	9.83337	9.78056	26.1916	26.1712	8.82511	10.681	8.81706	11.0103	26.4854	27.3849	26.339	24.557	210.776	255.119	210.598	262.967	632.527	654.009	629.074	586.513
Dnah11	2.67324	6.42049e-07	-2.67324	6.42049e-07	Dnah11	0.669133	0.629394	0.851086	0.687567	-0.701275	-0.716142	-0.602514	-0.817249	Dnah11	"dynein, axonemal, heavy chain 11"	13411	Dnah11	0.269263	0.268889	0.720062	0.718805	0.270388	0.267616	0.289546	0.249503	0.699071	0.680078	0.793039	0.708061	67.7495	67.0555	72.5506	62.5166	175.161	170.402	198.707	177.415
Klhl36	2.67234	4.51908e-05	-2.67234	4.51908e-05	Klhl36	0.699813	0.642286	0.806433	0.68767	-0.64794	-1.0961	-0.553329	-0.538836	Klhl36	kelch-like 36	234796	Klhl36	1.01837	1.0065	2.69207	2.68971	1.05005	0.769664	1.12122	1.13254	2.67254	2.56807	2.87753	2.65014	36.8022	26.9764	39.2982	39.6931	93.6626	90.0013	100.851	92.8819
Eps8l1	2.67053	0.00282918	-2.67053	0.00282918	Eps8l1	0.554223	0.936429	0.925523	0.418076	-1.12365	-0.393627	-1.17691	-0.140063	Eps8l1	EPS8-like 1	67425	Eps8l1	0.272175	0.259233	0.700865	0.692288	0.194418	0.322474	0.187371	0.384437	0.622051	0.81074	0.804634	0.566033	12.5462	20.8103	12.0918	24.8082	40.1411	52.8008	51.9235	36.5266
BC051142	2.66828	0.00529897	-2.66828	0.00529897	BC051142	0.58605	0.244564	1.67973	0.321483	-0.707956	-0.707956	-0.707956	-0.707956	BC051142	cDNA sequence BC051142	407788	BC051142	0.0448551	0	0.291543	0.266828	0.0337179	0	0.0656923	0.0800101	0.245208	0.193525	0.523317	0.204123	0.836414	0	2.01529	1.98465	6.08199	4.80007	12.9809	6.2617
Mgst3	2.66824	5.63511e-07	-2.66824	5.63511e-07	Mgst3	0.727377	0.66263	0.790716	0.651051	-0.552335	-0.758035	-0.713172	-0.808231	Mgst3	microsomal glutathione S-transferase 3	66447	Mgst3	13.082	13.0526	34.8538	34.8275	14.5392	12.6072	13.0054	12.1761	35.2998	33.7506	36.8841	33.4808	113.752	98.6564	101.772	95.2634	276.122	264.004	288.575	261.948
Kif5a	2.6677	0.000467402	-2.6677	0.000467402	Kif5a	0.670349	1.01698	0.884091	0.259775	-1.0542	-0.637011	-0.662678	-0.477305	Kif5a	kinesin family member 5A	16572	Kif5a	0.233354	0.230938	0.627841	0.616074	0.181643	0.242552	0.238275	0.270945	0.600288	0.763318	0.696149	0.451611	14.219	19.2688	20.1529	29.7698	51.0887	67.201	62.9074	39.6575
Nxf7	2.66297	0.00222842	-2.66297	0.00222842	Nxf7	0.884442	1.18681	0.769551	-0.0147301	-0.812913	-0.812913	-0.387336	-0.812913	Nxf7	nuclear RNA export factor 7	170722	Nxf7	0.0833117	0.0785941	0.299401	0.286678	0.0557465	0.0770513	0.134311	0.066138	0.324306	0.399924	0.299481	0.173891	1.67283	2.31226	4.03059	1.98465	9.73118	12.0002	8.98677	5.21809
Colec11	2.65829	0.0214146	-2.65829	0.0214146	Colec11	-0.574329	0.728036	1.46275	1.20454	-0.529805	-0.76373	-0.76373	-0.76373	Colec11	collectin sub-family member 11	71693	Colec11	0.0734909	0.0657238	0.313638	0.276826	0.117603	0.036121	0.0472229	0.0930167	0.114029	0.281233	0.467991	0.391298	2.50924	0.770753	1.00765	1.98465	2.4328	6.00009	9.98529	8.34894
Serpina11	2.65669	0.00600323	-2.65669	0.00600323	Serpina11	0.429694	0.562148	0.881851	0.945571	0.041232	-1.39902	-1.01227	-0.449202	Serpina11	"serine (or cysteine) peptidase inhibitor, clade A (alpha-1 antiproteinase, antitrypsin), member 11"	380780	Serpina11	0.235513	0.219227	0.588883	0.582419	0.367686	0.135493	0.17715	0.261723	0.4813	0.52758	0.658459	0.688193	8.36414	3.08301	4.03059	5.95396	10.9476	12.0002	14.9779	15.6543
Sbk3	2.65531	0.00087102	-2.65531	0.00087102	Sbk3	0.631096	0.699	0.99017	0.497494	-0.101919	-1.02726	-0.833262	-0.855319	Sbk3	"SH3 domain binding kinase family, member 3"	381835	Sbk3	0.149527	0.144709	0.387329	0.384248	0.219722	0.115696	0.132348	0.13034	0.365202	0.382802	0.468409	0.332901	11.7098	6.16602	7.05353	6.94629	19.4624	20.4003	24.9632	17.7415
Degs2	2.65264	1.30986e-06	-2.65264	1.30986e-06	Degs2	0.865181	0.652974	0.593695	0.70301	-0.572091	-0.766704	-0.752015	-0.724048	Degs2	"delta(4)-desaturase, sphingolipid 2"	70059	Degs2	1.64585	1.64343	4.37027	4.35943	1.80042	1.57322	1.58932	1.62043	4.87569	4.20877	4.03934	4.3573	97.0243	84.7829	85.6505	87.3248	262.742	226.803	217.679	234.814
Ccnb1ip1	2.65221	0.00249836	-2.65221	0.00249836	Ccnb1ip1	1.14801	-0.0939377	1.05582	0.7045	-0.703598	-0.703598	-0.703598	-0.703598	Ccnb1ip1	cyclin B1 interacting protein 1	239083	Ccnb1ip1	0.0258907	0	0.27936	0.265221	0.0708986	0.0326642	0	0	0.360903	0.15259	0.338561	0.265387	1.67283	0.770753	0	0	8.51479	3.60005	7.98824	6.2617
Plekha5	2.64812	7.14381e-07	-2.64812	7.14381e-07	Plekha5	0.677401	0.769656	0.589897	0.772985	-0.606983	-0.816294	-0.63175	-0.75491	Plekha5	"pleckstrin homology domain containing, family A member 5"	109135	Plekha5	1.435	1.43244	3.79842	3.79327	1.53047	1.32378	1.50442	1.38132	3.72789	3.97406	3.5085	3.98324	136.336	117.925	134.017	123.049	332.077	354.005	312.54	354.83
Gm13139	2.64423	0.00130516	-2.64423	0.00130516	Gm13139	0.362444	0.940141	0.747867	0.755243	-0.757541	-1.2852	-0.306776	-0.456182	Gm13139	predicted gene 13139	666532	Gm13139	1.82886	1.77173	4.7332	4.68487	1.70414	1.18213	2.32916	2.10002	3.70386	5.52788	4.83814	4.86294	78.6288	54.5454	107.471	96.8947	170.89	255.047	223.231	224.376
Pik3ip1	2.64336	5.64072e-07	-2.64336	5.64072e-07	Pik3ip1	0.594113	0.765817	0.773259	0.671559	-0.625455	-0.640981	-0.705545	-0.832767	Pik3ip1	phosphoinositide-3-kinase interacting protein 1	216505	Pik3ip1	3.51394	3.50839	9.28597	9.27395	3.69748	3.6579	3.49781	3.20257	8.61058	9.69885	9.74901	9.08544	136.336	134.882	128.979	118.087	317.48	357.605	359.471	335.003
Nfib	2.64127	4.37133e-08	-2.64127	4.37133e-08	Nfib	0.673383	0.751174	0.660981	0.716929	-0.714811	-0.759997	-0.730572	-0.597088	Nfib	nuclear factor I/B	18028	Nfib	9.39365	9.38488	24.7957	24.788	9.293	9.00645	9.19203	10.0831	24.3245	25.6721	24.1163	25.0699	1487.98	1441.31	1471.16	1609.55	3911.94	4114.86	3878.29	4033.58
Xrcc3	2.64011	3.99546e-06	-2.64011	3.99546e-06	Xrcc3	0.693693	0.850513	0.607996	0.648994	-0.866231	-0.699505	-0.520969	-0.714491	Xrcc3	X-ray repair complementing defective repair in Chinese hamster cells 3	74335	Xrcc3	2.58298	2.57367	6.8088	6.79478	2.29405	2.57509	2.91432	2.54848	6.76374	7.5404	6.37367	6.55739	92.0056	103.281	116.887	102.21	271.257	302.404	255.624	262.992
Gabarapl1	2.63971	1.53983e-07	-2.63971	1.53983e-07	Gabarapl1	0.658502	0.765927	0.691315	0.685019	-0.611427	-0.717652	-0.819807	-0.651877	Gabarapl1	gamma-aminobutyric acid (GABA) A receptor-associated protein-like 1	57436	Gabarapl1	77.6791	77.5644	204.827	204.748	82.4865	76.6313	71.3928	80.2059	198.916	214.293	203.492	202.606	2341.12	2175.07	2026.38	2276.4	5645.3	6081.69	5775.49	5750.33
Cep83os	2.63896	2.44836e-06	-2.63896	2.44836e-06	Cep83os	0.562832	0.855217	0.76881	0.613082	-0.813137	-0.595934	-0.708855	-0.682016	Cep83os	"centrosomal protein 83, opposite strand"	67723	Cep83os	0.828795	0.827603	2.19129	2.18401	0.765174	0.889498	0.822531	0.837976	1.98595	2.43212	2.29073	2.05634	54.3669	63.2018	58.4435	59.5396	141.102	172.802	162.76	146.106
Pkia	2.63361	1.27295e-08	-2.63361	1.27295e-08	Pkia	0.689691	0.700874	0.646858	0.756663	-0.663441	-0.760226	-0.654019	-0.716402	Pkia	"protein kinase inhibitor, alpha"	18767	Pkia	7.89812	7.89466	20.7992	20.7915	8.08898	7.56412	8.14198	7.79742	20.6646	20.8254	20.0601	21.6465	508.54	475.555	511.884	490.209	1299.11	1309.22	1261.14	1360.88
Rerg	2.63251	0.000281734	-2.63251	0.000281734	Rerg	0.448577	0.566524	0.742824	1.03495	-0.454341	-0.531796	-1.05332	-0.753414	Rerg	"RAS-like, estrogen-regulated, growth-inhibitor"	232441	Rerg	0.154359	0.152426	0.406095	0.401264	0.180499	0.171064	0.119169	0.146705	0.337505	0.366257	0.413864	0.506753	6.69131	6.16602	4.03059	4.96163	12.164	13.2002	14.9779	18.7851
2310015A10Rik	2.63215	1.55342e-05	-2.63215	1.55342e-05	2310015A10Rik	0.888881	0.708861	0.585011	0.609732	-0.651466	-0.557939	-0.630722	-0.952357	2310015A10Rik	RIKEN cDNA 2310015A10 gene	69548	2310015A10Rik	0.368812	0.366871	0.96904	0.96566	0.378929	0.404308	0.384417	0.307596	1.10217	0.972875	0.892842	0.908273	31.7837	33.9131	32.2447	25.8005	92.4462	81.6012	74.8897	76.1841
Rsph1	2.6318	0.000219704	-2.6318	0.000219704	Rsph1	0.813284	0.762014	0.290252	0.926545	-0.928811	-0.783865	-0.660243	-0.419176	Rsph1	radial spoke head 1 homolog (Chlamydomonas)	22092	Rsph1	1.14029	1.13063	3.01572	2.97559	0.963489	1.06532	1.16063	1.37171	3.22307	3.11054	2.24296	3.4863	16.7283	18.4981	20.1529	23.8158	55.9543	54.0008	38.9426	60.5298
Muc1	2.62931	0.00933324	-2.62931	0.00933324	Muc1	1.4575	0.215544	0.687269	0.429058	-0.153284	-1.00825	-0.399214	-1.22862	Muc1	"mucin 1, transmembrane"	17829	Muc1	0.162797	0.155575	0.432893	0.409055	0.226839	0.125414	0.191287	0.107649	0.692806	0.292918	0.406209	0.339641	8.36414	4.62452	7.05353	3.96931	25.5444	10.8002	14.9779	12.5234
N4bp2l1	2.62745	0.000227544	-2.62745	0.000227544	N4bp2l1	0.789649	0.895621	0.630367	0.47169	-0.930077	-0.926109	-0.289484	-0.641658	N4bp2l1	NEDD4 binding protein 2-like 1	100637	N4bp2l1	1.10461	1.08588	2.87069	2.85309	0.923777	0.926321	1.44014	1.12821	3.04268	3.27459	2.72463	2.44085	28.4381	28.5179	44.3364	34.7314	93.6626	100.801	83.8765	75.1405
Gm10941	2.62266	0.0117284	-2.62266	0.0117284	Gm10941	0.430733	1.41117	0.145741	0.794416	-0.972938	-0.972938	-0.972938	0.13675	Gm10941	predicted gene 10941	100169878	Gm10941	0.0539497	0	0.336043	0.317874	0	0	0	0.215799	0.264574	0.522022	0.217148	0.340429	0	0	0	1.98465	2.4328	4.80007	1.99706	3.13085
Qrfpr	2.62092	0.01733	-2.62092	0.01733	Qrfpr	-0.357838	0.35957	1.35735	1.42106	-0.695035	-0.695035	-0.695035	-0.695035	Qrfpr	pyroglutamylated RFamide peptide receptor	229214	Qrfpr	0	0	0.295589	0.262092	0	0	0	0	0.12633	0.207715	0.41479	0.43352	0	0	0	0	3.64919	6.00009	11.9824	12.5234
Nmb	2.61575	0.00102066	-2.61575	0.00102066	Nmb	0.508418	0.418467	0.593809	1.25375	-0.612045	-0.957743	-0.3487	-0.855961	Nmb	neuromedin B	68039	Nmb	1.27142	1.25433	3.37409	3.28101	1.32729	1.04448	1.59309	1.12083	2.88575	2.71132	3.06171	4.83757	11.7098	9.24904	14.1071	9.92327	25.5444	24.0003	26.9603	42.7883
Oas3	2.6145	3.07325e-06	-2.6145	3.07325e-06	Oas3	0.791454	0.686106	0.695737	0.599778	-0.812511	-0.743106	-0.477361	-0.740097	Oas3	2'-5' oligoadenylate synthetase 3	246727	Oas3	8.06132	8.02877	21.0145	20.9913	7.39186	7.75616	9.32489	7.77235	22.4696	20.8873	21.0272	19.6741	603.055	632.788	760.773	634.097	1833.11	1704.02	1715.47	1605.08
5031434O11Rik	2.61282	0.146644	-2.61282	0.146644	5031434O11Rik	-0.540598	1.43984	2.63384	-0.761873	-0.92456	-0.199368	-0.812714	-0.834574	5031434O11Rik	RIKEN cDNA 5031434O11 gene	100039684	5031434O11Rik	0.0949522	0	0.48387	0.306814	0	0.165312	0.108061	0.106436	0.130492	0.51494	1.17811	0.111937	0	1.54151	1.00765	0.992327	1.2164	4.80007	10.9838	1.04362
1700029I15Rik	2.61178	0.17748	-2.61178	0.17748	1700029I15Rik	1.18248	1.89989	-0.68801	0.375705	1.05641	-2.4538	-0.675675	-0.697002	1700029I15Rik	RIKEN cDNA 1700029I15 gene	75641	1700029I15Rik	0.455081	0	1.08471	0.885389	1.1394	0	0.342979	0.337946	1.24345	2.04451	0.340059	0.710828	3.34566	0	1.00765	0.992327	3.64919	6.00009	0.998529	2.08723
Ptprn	2.60865	2.64869e-05	-2.60865	2.64869e-05	Ptprn	0.900758	0.718007	0.631329	0.516508	-0.458577	-0.646275	-0.809315	-0.852434	Ptprn	"protein tyrosine phosphatase, receptor type, N"	19275	Ptprn	1.26015	1.25279	3.28373	3.26809	1.47245	1.29282	1.15467	1.12067	3.77782	3.32834	3.13426	2.89448	88.6599	77.8461	69.5276	67.4782	227.466	200.403	188.722	174.284
Tpd52l1	2.6068	6.24183e-05	-2.6068	6.24183e-05	Tpd52l1	0.730762	0.431926	0.71374	0.888133	-0.391763	-0.860113	-0.738702	-0.773983	Tpd52l1	tumor protein D52-like 1	21987	Tpd52l1	5.94613	5.89915	15.4759	15.3779	7.25957	5.24715	5.70784	5.56995	15.8061	12.8489	15.6207	17.6278	139.681	100.969	109.833	107.171	304.099	247.204	300.557	339.176
Naprt	2.60669	9.27324e-05	-2.60669	9.27324e-05	Naprt	0.508554	0.782725	0.854504	0.618659	-0.898583	-0.831054	-0.3251	-0.709704	Naprt	nicotinate phosphoribosyltransferase	223646	Naprt	1.63516	1.61514	4.22875	4.21018	1.3988	1.46583	2.08157	1.59446	3.70976	4.48621	4.71506	4.00397	42.6571	44.7037	63.4817	48.624	113.125	136.802	143.788	122.103
Rbm20	2.60299	0.00238314	-2.60299	0.00238314	Rbm20	1.2598	0.166244	0.408007	0.926288	-0.79512	-0.815718	-0.333789	-0.815718	Rbm20	RNA binding motif protein 20	73713	Rbm20	0.0879621	0.0777749	0.296765	0.283983	0.101438	0.0333835	0.139661	0.0773659	0.421497	0.197515	0.233549	0.3345	11.7098	3.85377	16.1223	8.93094	48.6559	22.8003	26.9603	38.6138
Gm20300	2.60187	3.48242e-05	-2.60187	3.48242e-05	Gm20300	0.725628	0.682222	0.479741	0.87151	-0.602514	-0.482645	-0.739854	-0.934088	Gm20300	"predicted gene, 20300"	100504586	Gm20300	1.43627	1.42669	3.72943	3.71207	1.51565	1.64696	1.37802	1.20444	3.80548	3.69269	3.20915	4.21041	88.6599	96.3441	80.6117	70.4552	222.601	216.003	187.724	246.294
Wdr25	2.60007	0.000521632	-2.60007	0.000521632	Wdr25	0.807831	0.788276	0.869691	0.291302	-0.680078	-0.259656	-0.84955	-0.967815	Wdr25	WD repeat domain 25	212198	Wdr25	0.80131	0.787035	2.07132	2.04635	0.792068	1.06004	0.704282	0.648851	2.22161	2.1917	2.31894	1.55302	35.1294	47.0159	31.237	28.7775	98.5282	97.2014	102.849	68.8787
Col8a2	2.59937	9.44942e-07	-2.59937	9.44942e-07	Col8a2	0.599451	0.844273	0.717577	0.595021	-0.64774	-0.709813	-0.775232	-0.623538	Col8a2	"collagen, type VIII, alpha 2"	329941	Col8a2	3.58788	3.58491	9.34218	9.3185	3.68912	3.53376	3.3771	3.75153	8.75719	10.3768	9.50439	8.73034	275.18	263.598	251.912	279.836	653.206	774.011	708.956	651.217
Tubb2a	2.59922	3.19967e-07	-2.59922	3.19967e-07	Tubb2a	0.702664	0.740525	0.676818	0.636145	-0.612016	-0.592291	-0.810914	-0.74093	Tubb2a	"tubulin, beta 2A class IIA"	22151	Tubb2a	31.5953	31.5334	81.9905	81.962	33.2626	33.7205	28.9789	30.4193	82.7398	84.9399	81.2707	79.0115	843.105	854.765	734.574	771.038	2097.07	2152.83	2059.97	2002.7
Sh3pxd2b	2.59684	4.42595e-08	-2.59684	4.42595e-08	Sh3pxd2b	0.681674	0.765857	0.683339	0.622642	-0.692007	-0.71447	-0.609016	-0.738017	Sh3pxd2b	SH3 and PX domains 2B	268396	Sh3pxd2b	7.97811	7.97354	20.719	20.706	7.95351	7.83063	8.42445	7.70386	20.61	21.8484	20.6338	19.7837	1038.83	1022.79	1100.35	1006.22	2691.89	2853.64	2695.03	2584
Trpv6	2.59271	0.00226811	-2.59271	0.00226811	Trpv6	0.995834	0.860798	1.01061	-0.118322	-0.687229	-0.687229	-0.687229	-0.687229	Trpv6	"transient receptor potential cation channel, subfamily V, member 6"	64177	Trpv6	0.0361336	0	0.27157	0.259271	0.016984	0.0469507	0	0.0805998	0.321109	0.292417	0.324414	0.14834	0.836414	2.31226	0	3.96931	15.8132	14.4002	15.9765	7.30532
Greb1l	2.59042	5.07018e-06	-2.59042	5.07018e-06	Greb1l	0.718261	0.693437	0.638907	0.695768	-0.772992	-0.890958	-0.504309	-0.578115	Greb1l	growth regulation by estrogen in breast cancer-like	381157	Greb1l	1.70816	1.69858	4.40092	4.40003	1.59984	1.47423	1.92734	1.83122	4.49768	4.42095	4.25697	4.4281	237.542	218.894	286.172	271.898	667.802	656.409	632.069	657.479
Dmxl2	2.58717	2.23495e-06	-2.58717	2.23495e-06	Dmxl2	0.646494	0.718404	0.676305	0.701551	-0.909672	-0.560506	-0.640982	-0.631595	Dmxl2	Dmx-like 2	235380	Dmxl2	0.709247	0.706329	1.82772	1.8274	0.604758	0.770355	0.72856	0.733316	1.77842	1.86931	1.81555	1.8476	113.752	144.902	137.04	137.933	334.509	351.605	341.497	347.525
Tgfb3	2.58676	1.60326e-06	-2.58676	1.60326e-06	Tgfb3	0.713627	0.683775	0.699297	0.645593	-0.519782	-0.775349	-0.835005	-0.612156	Tgfb3	"transforming growth factor, beta 3"	21809	Tgfb3	26.045	25.9461	67.1266	67.1162	29.1058	24.3807	23.3931	27.3006	68.4341	67.0326	67.7577	65.2818	1673.66	1402	1345.21	1569.86	3935.05	3854.46	3896.26	3753.89
Fbxl16	2.58668	1.01418e-05	-2.58668	1.01418e-05	Fbxl16	0.855297	0.445095	0.729217	0.712591	-0.678373	-0.837007	-0.594746	-0.632075	Fbxl16	F-box and leucine-rich repeat protein 16	214931	Fbxl16	1.51212	1.50908	3.924	3.90351	1.51661	1.35869	1.60712	1.56607	4.39091	3.30424	4.02347	3.97737	90.3327	80.9291	95.7264	93.2787	261.526	196.803	239.647	236.901
Jam2	2.5858	2.8546e-08	-2.5858	2.8546e-08	Jam2	0.683234	0.599392	0.72568	0.732917	-0.748789	-0.671817	-0.64927	-0.671347	Jam2	junction adhesion molecule 2	67374	Jam2	2.46448	2.46365	6.37478	6.3705	2.35759	2.48679	2.52596	2.4876	6.36136	6.00221	6.5513	6.58425	196.557	207.333	210.598	207.396	530.35	500.407	546.196	548.943
Gstm2	2.58329	9.59224e-09	-2.58329	9.59224e-09	Gstm2	0.679802	0.745925	0.703327	0.609362	-0.686649	-0.650809	-0.687705	-0.713255	Gstm2	"glutathione S-transferase, mu 2"	14863	Gstm2	53.1153	53.109	137.276	137.196	53.0338	54.3678	52.995	52.0647	136.74	143.153	138.988	130.224	809.649	830.101	809.14	794.854	2087.34	2185.23	2121.88	1988.09
Smim1	2.58315	2.15589e-07	-2.58315	2.15589e-07	Smim1	0.667271	0.732761	0.716782	0.621444	-0.595896	-0.669671	-0.814749	-0.657943	Smim1	small integral membrane protein 1	68859	Smim1	28.3936	28.3503	73.2665	73.233	30.1474	28.6445	25.9041	28.8783	72.3604	75.7208	74.8868	70.098	1756.47	1669.45	1510.46	1681.99	4213.6	4408.86	4364.57	4081.59
Rgma	2.58059	0.000200024	-2.58059	0.000200024	Rgma	0.671968	1.03268	0.387194	0.643551	-0.419409	-0.641734	-0.933157	-0.741097	Rgma	repulsive guidance molecule family member A	244058	Rgma	0.493846	0.489783	1.28033	1.26393	0.588312	0.504291	0.412054	0.470728	1.25356	1.60965	1.02901	1.22911	35.9658	30.8301	25.1912	28.7775	76.6331	98.4014	62.9074	75.1405
Crtc1	2.57862	3.46105e-06	-2.57862	3.46105e-06	Crtc1	0.60727	0.827002	0.729622	0.569309	-0.544307	-0.818073	-0.631322	-0.739501	Crtc1	CREB regulated transcription coactivator 1	382056	Crtc1	3.91364	3.90347	10.0909	10.0656	4.29825	3.55533	4.04667	3.75433	9.54885	11.1198	10.394	9.30087	424.898	351.463	400.036	371.13	943.925	1099.22	1027.49	919.427
Inf2	2.57724	4.83369e-08	-2.57724	4.83369e-08	Inf2	0.687246	0.744666	0.699865	0.599882	-0.639655	-0.763521	-0.659639	-0.668843	Inf2	"inverted formin, FH2 and WH2 domain containing"	70435	Inf2	25.0787	25.0651	64.6414	64.599	25.8281	23.7031	25.4728	25.3108	64.7932	67.424	65.3624	60.986	2052.56	1883.72	2024.36	2011.45	5149.01	5358.08	5194.35	4846.56
1500017E21Rik	2.57486	4.42068e-05	-2.57486	4.42068e-05	1500017E21Rik	0.374252	0.802145	0.688919	0.863669	-0.51008	-0.804961	-0.619944	-0.794	1500017E21Rik	RIKEN cDNA 1500017E21 gene	668215	1500017E21Rik	0.435893	0.434287	1.12747	1.11823	0.489332	0.398874	0.453452	0.401916	0.903263	1.21513	1.12341	1.26807	21.7468	17.7273	20.1529	17.8619	40.1411	54.0008	49.9265	56.3553
Fmo5	2.57347	1.69062e-05	-2.57347	1.69062e-05	Fmo5	0.615335	0.720892	0.785412	0.605791	-0.618387	-0.445453	-0.927033	-0.736557	Fmo5	flavin containing monooxygenase 5	14263	Fmo5	0.841771	0.835601	2.15331	2.15039	0.873183	0.984382	0.705007	0.804512	2.05349	2.20937	2.31042	2.03995	78.6229	88.6366	63.4817	72.4398	184.892	199.203	208.693	183.677
Rarres1	2.56896	0.0258197	-2.56896	0.0258197	Rarres1	1.34591	0.419453	0.739131	0.217883	-0.101419	-0.0495474	-1.71658	-0.854824	Rarres1	retinoic acid receptor responder (tazarotene induced) 1	109222	Rarres1	0.224473	0.200963	0.551446	0.52677	0.306346	0.317561	0.0922587	0.181725	0.835411	0.439552	0.548584	0.382236	6.69131	6.93678	2.01529	3.96931	18.246	9.60014	11.9824	8.34894
Cd302	2.56721	1.77575e-07	-2.56721	1.77575e-07	Cd302	0.625053	0.652194	0.657585	0.785573	-0.688574	-0.740578	-0.577341	-0.713911	Cd302	CD302 antigen	66205	Cd302	8.98187	8.97345	23.0584	23.0367	8.9209	8.60506	9.63592	8.7656	22.1743	22.5954	22.68	24.784	184.848	178.044	199.514	181.596	458.582	468.007	469.309	513.46
Smo	2.55911	2.53222e-07	-2.55911	2.53222e-07	Smo	0.68086	0.685916	0.731222	0.613286	-0.601914	-0.633854	-0.817059	-0.658457	Smo	"smoothened, frizzled class receptor"	319757	Smo	27.1208	27.0769	69.3222	69.2928	28.5397	27.9148	24.5858	27.4428	69.4389	69.6827	71.9057	66.2615	1946.34	1903.76	1676.72	1871.53	4735.44	4752.07	4903.78	4518.86
Cd276	2.55901	2.69379e-07	-2.55901	2.69379e-07	Cd276	0.57714	0.640354	0.803086	0.690587	-0.620022	-0.716513	-0.725119	-0.649514	Cd276	CD276 antigen	102657	Cd276	4.96791	4.96556	12.728	12.7069	5.16843	4.83406	4.80531	5.06385	11.8506	12.3814	13.8598	12.8201	278.526	260.515	258.965	272.89	638.609	667.21	746.9	690.875
Izumo4	2.55862	0.00105987	-2.55862	0.00105987	Izumo4	0.440762	0.763595	1.0067	0.499672	-1.09974	-0.815761	-0.594171	-0.201065	Izumo4	IZUMO family member 4	71564	Izumo4	2.42234	2.35971	6.11307	6.03761	1.7612	2.14434	2.50034	3.28349	5.12324	6.40807	7.58421	5.33677	23.4196	28.5179	33.2523	43.6624	68.1183	85.2012	100.851	70.966
Mir8114	2.55762	0.355918	-2.55762	0.355918	Mir8114	4.74181	-0.677401	-0.677401	-0.677401	-0.677401	-0.677401	-0.677401	-0.677401	Mir8114	microRNA 8114	102466257	Mir8114	0	0	1.06976	0	0	0	0	0	4.27902	0	0	0	0	0	0	0	0.287344	0	0	0
Rbbp8	2.5559	7.56114e-09	-2.5559	7.56114e-09	Rbbp8	0.725283	0.630748	0.676099	0.675536	-0.656246	-0.665118	-0.642841	-0.743462	Rbbp8	retinoblastoma binding protein 8	225182	Rbbp8	6.92338	6.92085	17.6938	17.689	7.02072	6.97768	7.08626	6.60887	18.2921	17.1319	17.679	17.6721	433.263	430.08	437.319	407.846	1127.6	1057.22	1089.4	1090.58
Steap2	2.54898	7.01631e-08	-2.54898	7.01631e-08	Steap2	0.623343	0.647067	0.670607	0.758827	-0.586624	-0.686083	-0.734384	-0.692752	Steap2	six transmembrane epithelial antigen of prostate 2	74051	Steap2	7.36002	7.35477	18.7591	18.7472	7.81918	7.29829	7.05799	7.26463	18.0883	18.3882	18.6907	19.8693	1424.41	1320.3	1303.89	1346.59	3286.71	3388.85	3417.97	3599.44
Tns2	2.5482	2.18876e-07	-2.5482	2.18876e-07	Tns2	0.724095	0.739525	0.681433	0.553904	-0.588625	-0.721811	-0.672744	-0.715777	Tns2	tensin 2	209039	Tns2	12.0136	12.0054	30.6306	30.5921	12.7438	11.62	12.022	11.6687	31.6568	31.9972	30.7344	28.1342	1037.15	945.714	978.425	949.657	2576.33	2604.04	2501.32	2289.7
Exph5	2.54679	3.5693e-05	-2.54679	3.5693e-05	Exph5	0.514974	0.801745	0.767879	0.61276	-0.657637	-0.616399	-0.462946	-0.960375	Exph5	exophilin 5	320051	Exph5	0.294391	0.292158	0.746472	0.744064	0.29556	0.30413	0.338262	0.239614	0.666249	0.812762	0.793905	0.712973	50.1848	51.6405	57.4359	40.6854	113.125	138.002	134.801	121.06
Arsa	2.54602	2.42949e-08	-2.54602	2.42949e-08	Arsa	0.68563	0.687494	0.681318	0.642044	-0.606841	-0.649576	-0.769214	-0.670854	Arsa	arylsulfatase A	11883	Arsa	17.0774	17.063	43.4464	43.4428	17.8776	17.3558	15.9746	17.1017	43.7907	43.8473	43.66	42.4875	1062.25	1031.27	949.203	1016.14	2601.88	2605.24	2594.18	2524.51
Slc38a6	2.54337	1.39457e-05	-2.54337	1.39457e-05	Slc38a6	0.617009	0.649377	0.63131	0.79579	-0.593901	-0.850608	-0.437721	-0.811256	Slc38a6	"solute carrier family 38, member 6"	625098	Slc38a6	1.92019	1.90717	4.85672	4.85064	2.01517	1.68669	2.24557	1.73333	4.66479	4.77063	4.71126	5.2802	100.37	84.0121	111.849	86.3324	232.332	237.603	234.654	262.992
Gm13293	2.539	8.79941e-05	-2.539	8.79941e-05	Gm13293	0.452003	0.562504	0.84013	0.833884	-0.728876	-0.889984	-0.689745	-0.379916	Gm13293	predicted gene 13293	100503147	Gm13293	2.34687	2.32728	5.94954	5.90897	2.23752	2.0011	2.29904	2.8498	5.07279	5.4766	6.63873	6.61005	56.8762	50.8697	58.4435	72.4398	128.938	139.202	168.751	168.022
Gm6559	2.5381	6.27432e-06	-2.5381	6.27432e-06	Gm6559	0.502212	0.745689	0.895461	0.544139	-0.671875	-0.671875	-0.671875	-0.671875	Gm6559	predicted gene 6559	625167	Gm6559	0.0505572	0.0470101	0.255361	0.25381	0.0620606	0.0285926	0.0747613	0.0368145	0.22565	0.267134	0.296357	0.232304	1.67283	0.770753	2.01529	0.992327	6.08199	7.2001	7.98824	6.2617
Il11ra1	2.53718	4.10091e-07	-2.53718	4.10091e-07	Il11ra1	0.52802	0.692077	0.788257	0.678097	-0.69104	-0.615273	-0.668045	-0.712095	Il11ra1	"interleukin 11 receptor, alpha chain 1"	16157	Il11ra1	9.42406	9.4211	23.9524	23.903	9.29509	9.79629	9.44443	9.16042	21.6385	24.2445	25.9159	24.0107	261.798	275.93	266.019	258.005	609.415	682.81	729.925	676.264
Podn	2.53634	7.17817e-06	-2.53634	7.17817e-06	Podn	0.571893	0.732933	0.785694	0.594979	-0.803649	-0.519401	-0.807195	-0.555253	Podn	podocan	242608	Podn	2.5331	2.5221	6.40945	6.3969	2.30114	2.80227	2.29549	2.73349	5.97066	6.67575	6.92441	6.06697	122.953	149.526	121.925	145.872	319.913	356.405	370.454	324.565
Tnfsf10	2.53017	5.80508e-05	-2.53017	5.80508e-05	Tnfsf10	0.815683	0.796124	0.793955	0.27271	-0.690157	-0.690157	-0.608	-0.690157	Tnfsf10	"tumor necrosis factor (ligand) superfamily, member 10"	22035	Tnfsf10	0.0587492	0.0416736	0.259705	0.256645	0.0390545	0.00899698	0.10586	0.0810854	0.28399	0.280166	0.279745	0.194918	3.34566	0.770753	9.06882	6.94629	24.328	24.0003	23.9647	16.6979
Acap3	2.52699	1.83923e-07	-2.52699	1.83923e-07	Acap3	0.700461	0.726701	0.664274	0.583403	-0.602824	-0.675301	-0.777068	-0.619646	Acap3	"ArfGAP with coiled-coil, ankyrin repeat and PH domains 3"	140500	Acap3	8.06967	8.06079	20.3837	20.3695	8.43745	8.02405	7.47754	8.33964	20.8228	21.205	20.307	19.2	626.474	595.792	555.213	619.212	1546.04	1574.42	1507.78	1425.58
Atl1	2.52565	6.82133e-05	-2.52565	6.82133e-05	Atl1	0.674552	0.541036	0.800229	0.657495	-0.584643	-0.480248	-1.04297	-0.56545	Atl1	atlastin GTPase 1	73991	Atl1	0.810491	0.801637	2.02877	2.02466	0.849512	0.913262	0.618299	0.860889	2.03341	1.85367	2.21849	2.00951	40.1479	43.1622	29.2218	40.6856	96.0954	87.6013	104.846	94.9694
Cand2	2.52234	1.58875e-06	-2.52234	1.58875e-06	Cand2	0.621953	0.711828	0.764913	0.570833	-0.559318	-0.647043	-0.634126	-0.82904	Cand2	cullin-associated and neddylation-dissociated 2 (putative)	67088	Cand2	1.93518	1.93069	4.87655	4.86986	2.08086	1.9581	1.97571	1.72603	4.7189	5.02222	5.21046	4.55462	197.394	185.751	187.422	163.734	447.634	476.407	494.272	432.058
Fat4	2.51974	0.000105394	-2.51974	0.000105394	Fat4	0.573081	0.83592	0.844416	0.413127	-0.62827	-0.583167	-0.488476	-0.966632	Fat4	FAT atypical cadherin 4	329628	Fat4	0.334155	0.331651	0.842297	0.835672	0.340589	0.351405	0.375243	0.269385	0.783201	0.939714	0.945264	0.701007	97.8605	100.969	107.818	77.4015	225.034	270.004	271.6	201.418
Dync2li1	2.51478	1.20184e-06	-2.51478	1.20184e-06	Dync2li1	0.474727	0.714638	0.743704	0.7278	-0.62253	-0.679192	-0.629577	-0.72957	Dync2li1	dynein cytoplasmic 2 light intermediate chain 1	213575	Dync2li1	5.51589	5.51344	13.9046	13.8651	5.67901	5.46029	5.65134	5.27291	12.1501	14.3483	14.6403	14.4798	115.425	110.988	114.872	107.171	246.929	291.604	297.562	294.3
Rbm12b1	2.51069	0.00016512	-2.51069	0.00016512	Rbm12b1	0.481518	0.855293	0.540032	0.779325	-0.665512	-0.885381	-0.81189	-0.293385	Rbm12b1	RNA binding motif protein 12 B1	72397	Rbm12b1	0.670303	0.661654	1.67107	1.66121	0.66098	0.567546	0.597206	0.85548	1.46379	1.89669	1.52438	1.7994	36.8022	31.6009	33.2523	47.6317	81.4987	105.602	84.875	100.187
Plxnb1	2.50324	3.40822e-07	-2.50324	3.40822e-07	Plxnb1	0.59983	0.72948	0.77062	0.547662	-0.647345	-0.667063	-0.704223	-0.628961	Plxnb1	plexin B1	235611	Plxnb1	8.13367	8.13215	20.3974	20.3567	8.2146	8.10309	7.89704	8.31995	19.4995	21.333	21.9501	18.807	1246.26	1229.35	1198.09	1262.24	2958.28	3236.45	3330.1	2853.25
Satb2	2.5011	0.000585648	-2.5011	0.000585648	Satb2	0.300715	0.624043	0.828325	0.892041	-0.896747	-0.857178	-0.241049	-0.650149	Satb2	special AT-rich sequence binding protein 2	212712	Satb2	0.283517	0.278756	0.705838	0.697195	0.236778	0.243362	0.373015	0.280915	0.543017	0.67943	0.78278	0.818126	21.7468	22.3518	34.26	25.8005	49.8723	62.4009	71.8941	75.1405
Igdcc4	2.50105	8.82443e-08	-2.50105	8.82443e-08	Igdcc4	0.623194	0.749485	0.69666	0.575725	-0.654099	-0.702934	-0.682081	-0.60595	Igdcc4	"immunoglobulin superfamily, DCC subclass, member 4"	56741	Igdcc4	2.79919	2.79829	7.00615	6.99867	2.81223	2.71863	2.75821	2.90767	6.81639	7.43998	7.17249	6.59576	306.128	295.969	300.279	316.552	742.003	810.012	780.85	718.009
Aaed1	2.49702	1.9646e-07	-2.49702	1.9646e-07	Aaed1	0.696235	0.720842	0.621928	0.601406	-0.750219	-0.668117	-0.670996	-0.551078	Aaed1	AhpC/TSA antioxidant enzyme domain containing 1	66129	Aaed1	19.7995	19.7754	49.4087	49.3794	18.5779	19.6658	19.6266	21.3277	50.6317	51.5027	48.0899	47.4107	258.452	273.617	273.072	296.706	704.294	716.41	669.015	659.566
3300002I08Rik	2.49139	0.0509248	-2.49139	0.0509248	3300002I08Rik	0.734798	1.0148	0.749331	0.13497	0.581206	-1.30256	-1.65288	-0.25966	3300002I08Rik	RIKEN cDNA 3300002I08 gene	69277	3300002I08Rik	0.900676	0.747181	1.90581	1.86152	1.76444	0.478119	0.375042	0.985102	1.96265	2.38304	1.98252	1.29502	14.219	3.85377	3.02294	7.93861	15.8132	19.2003	15.9765	10.4362
Irf5	2.48934	2.2378e-05	-2.48934	2.2378e-05	Irf5	0.590059	0.808842	0.616846	0.615781	-0.505862	-0.649511	-0.940938	-0.535216	Irf5	interferon regulatory factor 5	27056	Irf5	7.44248	7.3916	18.4351	18.4002	8.21298	7.43461	6.07477	8.04756	17.5552	20.4299	17.8842	17.871	296.927	268.222	218.659	290.752	631.311	735.611	643.053	644.956
Nhs	2.47927	0.000495212	-2.47927	0.000495212	Nhs	0.768828	0.289825	0.631522	0.929654	-0.646042	-1.02707	-0.377352	-0.569363	Nhs	Nance-Horan syndrome (human)	195727	Nhs	0.163964	0.161854	0.406511	0.401279	0.162857	0.125056	0.196196	0.171747	0.434235	0.311552	0.394813	0.485443	15.0555	11.5613	18.1376	15.8772	40.1411	28.8004	36.9456	44.8755
Azin2	2.4785	2.89239e-06	-2.4785	2.89239e-06	Azin2	0.544318	0.68643	0.833941	0.554243	-0.588013	-0.588718	-0.708431	-0.73377	Azin2	antizyme inhibitor 2	242669	Azin2	4.8763	4.87106	12.1137	12.0729	5.10162	5.09913	4.69309	4.61138	11.1834	12.3411	13.6697	11.2606	173.138	172.649	158.201	156.788	379.516	418.806	464.316	381.964
Fst	2.47799	2.75215e-06	-2.47799	2.75215e-06	Fst	0.489773	0.654151	0.720674	0.753748	-0.637674	-0.794792	-0.632824	-0.553055	Fst	follistatin	14313	Fst	5.22417	5.21466	12.9535	12.9219	5.27615	4.73173	5.29392	5.59487	11.5269	12.918	13.5276	13.8413	230.014	204.25	234.782	244.112	499.94	567.608	590.131	606.342
Mpeg1	2.47729	0.00299679	-2.47729	0.00299679	Mpeg1	1.19853	0.490166	0.348695	0.580141	-1.09672	-0.381806	-0.873851	-0.265156	Mpeg1	macrophage expressed gene 1	17476	Mpeg1	0.500669	0.486975	1.2394	1.20638	0.358386	0.588248	0.418254	0.637787	1.75909	1.07659	0.97603	1.14587	26.7653	43.9329	31.237	47.6317	131.371	80.4012	72.8927	85.5766
Wnk4	2.46965	0.0095813	-2.46965	0.0095813	Wnk4	0.659251	0.311068	0.707055	0.931234	-1.38807	-0.0260541	-0.197403	-0.997081	Wnk4	WNK lysine deficient protein kinase 4	69847	Wnk4	0.399284	0.371279	0.927607	0.916927	0.222929	0.573026	0.508854	0.292325	0.92145	0.723866	0.952494	1.11262	15.8919	40.8499	36.2753	20.8389	65.6855	51.6007	67.9	79.3149
Fam69a	2.4692	1.55297e-06	-2.4692	1.55297e-06	Fam69a	0.675493	0.553506	0.5681	0.810987	-0.598848	-0.608873	-0.759431	-0.640935	Fam69a	"family with sequence similarity 69, member A"	67266	Fam69a	10.2545	10.2446	25.3615	25.2959	10.6292	10.5556	9.50956	10.3236	25.7108	23.6262	23.8664	28.2425	484.284	480.95	433.288	470.363	1171.39	1076.42	1087.4	1286.78
Kcnn1	2.46869	0.00256508	-2.46869	0.00256508	Kcnn1	0.293604	0.788623	0.917684	0.60758	-1.10658	-0.146556	-0.948943	-0.405413	Kcnn1	"potassium intermediate/small conductance calcium-activated channel, subfamily N, member 1"	84036	Kcnn1	0.462804	0.446152	1.11562	1.10141	0.325539	0.633284	0.363125	0.529267	0.859211	1.21092	1.32424	1.06811	22.5832	43.9329	25.1912	36.7161	59.6035	84.0012	91.8647	74.0968
Tfcp2l1	2.46426	3.57428e-08	-2.46426	3.57428e-08	Tfcp2l1	0.710801	0.676727	0.567247	0.647531	-0.681218	-0.691924	-0.615707	-0.613457	Tfcp2l1	transcription factor CP2-like 1	81879	Tfcp2l1	3.17719	3.17619	7.8322	7.82694	3.10944	3.08645	3.25389	3.25897	8.16059	7.97011	7.38767	7.81044	509.376	505.614	533.045	533.872	1336.82	1305.62	1210.22	1279.47
Tmem229b	2.46383	3.19678e-07	-2.46383	3.19678e-07	Tmem229b	0.688612	0.665168	0.649021	0.599002	-0.600552	-0.54989	-0.781197	-0.670164	Tmem229b	transmembrane protein 229B	268567	Tmem229b	0.921004	0.919356	2.26572	2.26513	0.95171	0.985724	0.839702	0.906879	2.32585	2.28836	2.26289	2.18578	59.3854	63.2018	52.3976	58.5473	145.968	144.002	143.788	139.845
Col4a6	2.46364	8.08295e-08	-2.46364	8.08295e-08	Col4a6	0.612687	0.719056	0.69724	0.572603	-0.671488	-0.583516	-0.647461	-0.699121	Col4a6	"collagen, type IV, alpha 6"	94216	Col4a6	31.5071	31.4933	77.6551	77.5881	31.0362	32.9876	31.5574	30.4474	75.5864	81.3699	80.1487	73.5152	3614.15	3841.43	3674.89	3545.58	8801.86	9475.34	9333.25	8560.79
2010107E04Rik	2.46076	4.22815e-06	-2.46076	4.22815e-06	2010107E04Rik	0.610438	0.523764	0.642794	0.821209	-0.773137	-0.705447	-0.579449	-0.540171	2010107E04Rik	RIKEN cDNA 2010107E04 gene	70257	2010107E04Rik	98.6076	98.3996	242.83	242.137	90.3213	94.6601	103.299	106.15	235.661	221.92	241.006	272.732	266.816	279.783	305.317	313.575	695.78	655.209	711.952	805.673
Cbr4	2.46063	9.63436e-07	-2.46063	9.63436e-07	Cbr4	0.551192	0.788199	0.632103	0.626556	-0.579089	-0.741569	-0.582331	-0.69506	Cbr4	carbonyl reductase 4	234309	Cbr4	4.78655	4.78082	11.7851	11.7638	5.01998	4.48529	5.00871	4.63224	10.9888	12.9508	11.6227	11.5781	82.805	73.9923	82.627	76.4092	181.243	213.603	191.718	190.982
Cspg4	2.45871	0.00186733	-2.45871	0.00186733	Cspg4	0.252426	1.17628	0.881943	0.285146	-0.596036	-0.462466	-0.632201	-0.905096	Cspg4	chondroitin sulfate proteoglycan 4	121021	Cspg4	0.110904	0.106397	0.304896	0.29364	0.12389	0.135908	0.120823	0.0629931	0.223074	0.423212	0.345106	0.228191	17.5647	19.2688	17.13	8.93094	31.6263	60.0009	48.9279	32.3521
Slc29a3	2.45836	3.69052e-08	-2.45836	3.69052e-08	Slc29a3	0.63865	0.676644	0.668341	0.611764	-0.585002	-0.630023	-0.634891	-0.745482	Slc29a3	"solute carrier family 29 (nucleoside transporters), member 3"	71279	Slc29a3	8.48267	8.47563	20.8395	20.8362	8.85915	8.58696	8.55803	7.92652	20.6894	21.2415	21.1196	20.3074	806.303	781.544	778.911	721.421	1882.98	1933.23	1922.17	1848.25
Zfp386	2.45816	2.64743e-07	-2.45816	2.64743e-07	Zfp386	0.638105	0.636324	0.641219	0.679513	-0.594557	-0.549582	-0.669374	-0.781648	Zfp386	zinc finger protein 386 (Kruppel-like)	56220	Zfp386	2.13967	2.13575	5.25041	5.25001	2.21756	2.28778	2.10549	1.94785	5.21127	5.20484	5.22253	5.36301	175.647	181.127	166.262	153.811	412.359	410.406	412.393	423.709
3110045C21Rik	2.45283	0.00432878	-2.45283	0.00432878	3110045C21Rik	0.478012	0.934886	0.798851	0.377144	-0.679127	-0.0602467	-1.31745	-0.532066	3110045C21Rik	RIKEN cDNA 3110045C21 gene	67303	3110045C21Rik	0.797416	0.760944	1.88983	1.86646	0.744301	1.14301	0.478182	0.824173	1.6599	2.27832	2.07331	1.54781	12.5462	19.2688	8.06117	13.8926	27.9772	38.4005	34.9485	26.0904
Nxpe4	2.44746	3.43153e-05	-2.44746	3.43153e-05	Nxpe4	0.764628	0.636545	0.371321	0.810078	-0.491948	-0.644704	-0.808251	-0.637669	Nxpe4	"neurexophilin and PC-esterase domain family, member 4"	244853	Nxpe4	0.590133	0.588366	1.44981	1.44	0.654507	0.588749	0.525651	0.591627	1.5638	1.43095	1.19065	1.61385	35.1294	31.6009	28.2141	31.7545	83.9315	76.8011	63.9059	86.6202
Ccdc171	2.44317	1.89362e-05	-2.44317	1.89362e-05	Ccdc171	0.489886	0.874223	0.66925	0.544147	-0.646575	-0.821585	-0.543636	-0.565711	Ccdc171	coiled-coil domain containing 171	320226	Ccdc171	1.38758	1.38369	3.3987	3.38058	1.38158	1.22375	1.48376	1.46123	3.03728	3.96444	3.43937	3.15369	107.897	95.5734	115.879	114.118	237.198	309.604	268.604	246.294
Il6st	2.44199	9.23308e-11	-2.44199	9.23308e-11	Il6st	0.657115	0.657013	0.613428	0.648556	-0.659447	-0.627689	-0.630179	-0.658796	Il6st	interleukin 6 signal transducer	16195	Il6st	62.8447	62.8413	153.47	153.458	62.1732	63.557	63.4474	62.2013	154.856	154.845	150.237	153.94	5896.72	6028.06	6017.67	5899.38	14686.8	14685.8	14249	14600.2
Zfand4	2.44151	3.38035e-05	-2.44151	3.38035e-05	Zfand4	0.608875	0.594201	0.833593	0.538884	-0.7875	-0.507732	-0.446522	-0.833798	Zfand4	"zinc finger, AN1-type domain 4"	67492	Zfand4	0.849673	0.843874	2.06677	2.06033	0.763917	0.927395	0.967589	0.739791	2.01093	1.99058	2.34987	1.9157	40.9843	47.0159	50.3823	39.6931	104.61	99.6014	124.816	99.1437
Tbx6	2.44144	0.026988	-2.44144	0.026988	Tbx6	1.19455	-0.0474066	0.802807	0.625516	-0.831292	-1.4448	0.285323	-0.584692	Tbx6	T-box 6	21389	Tbx6	0.187715	0.167083	0.445339	0.425356	0.152998	0.0845874	0.331757	0.181518	0.623052	0.263426	0.474896	0.41998	4.18207	2.31226	9.06882	4.96163	17.0296	7.2001	12.9809	11.4798
Il13ra1	2.43606	6.00499e-07	-2.43606	6.00499e-07	Il13ra1	0.726397	0.59384	0.526895	0.721969	-0.725892	-0.65509	-0.576914	-0.611206	Il13ra1	"interleukin 13 receptor, alpha 1"	16164	Il13ra1	7.19562	7.19029	17.5465	17.516	6.7854	7.12671	7.52354	7.34682	18.5677	16.9377	16.1697	18.5108	430.753	452.432	477.624	466.394	1178.69	1075.22	1026.49	1175.11
Morn1	2.43386	0.00211182	-2.43386	0.00211182	Morn1	0.443262	1.09355	0.743394	0.286279	-0.556587	-0.282303	-1.11805	-0.609548	Morn1	MORN repeat containing 1	76866	Morn1	0.488796	0.478652	1.1924	1.16497	0.507713	0.614025	0.344034	0.489413	1.01532	1.59353	1.25012	0.910639	13.3826	16.1858	9.06882	12.9002	26.7608	42.0006	32.9515	24.0032
Gm4788	2.43376	8.77024e-08	-2.43376	8.77024e-08	Gm4788	0.631189	0.611628	0.761435	0.562116	-0.641592	-0.641592	-0.641592	-0.641592	Gm4788	predicted gene 4788	214403	Gm4788	0.0232084	0	0.243697	0.243376	0.0369174	0.0340179	0	0.0218982	0.241627	0.238373	0.264456	0.230331	1.67283	1.54151	0	0.992327	10.9476	10.8002	11.9824	10.4362
Ccdc74a	2.43202	0.00137272	-2.43202	0.00137272	Ccdc74a	0.491903	0.664989	0.944012	0.463404	-0.917297	-1.03537	-0.417387	-0.194258	Ccdc74a	coiled-coil domain containing 74A	72315	Ccdc74a	1.23359	1.19842	2.94101	2.91459	0.989601	0.911839	1.39942	1.63349	2.62828	2.9633	3.59559	2.57687	19.2375	17.7273	27.2065	31.7545	51.0887	57.6008	69.8971	50.0936
Rbp2	2.43036	0.0269354	-2.43036	0.0269354	Rbp2	1.22102	0.464494	0.199037	0.677792	-1.61958	-0.759726	0.211884	-0.394914	Rbp2	"retinol binding protein 2, cellular"	19660	Rbp2	0.192772	0	0.496157	0.479048	0	0.181486	0.355899	0.233702	0.716319	0.424004	0.352744	0.491563	0	1.54151	3.02294	1.98465	6.08199	3.60005	2.99559	4.17447
Fam161a	2.43018	0.00106293	-2.43018	0.00106293	Fam161a	0.313605	0.862331	0.725402	0.660787	-0.997316	-0.158405	-0.568224	-0.83818	Fam161a	"family with sequence similarity 161, member A"	73873	Fam161a	0.59559	0.580912	1.42518	1.41172	0.453636	0.811418	0.610769	0.506538	1.12547	1.64633	1.49726	1.43168	14.219	25.4349	19.1453	15.8772	35.2755	51.6007	46.9309	44.8755
Ccdc155	2.42939	0.000681117	-2.42939	0.000681117	Ccdc155	0.691671	0.30954	0.937384	0.622588	-0.901902	-0.329304	-0.428074	-0.901902	Ccdc155	coiled-coil domain containing 155	384619	Ccdc155	0.096031	0.0790658	0.294721	0.291238	0.0691702	0.14872	0.138879	0.0273546	0.301796	0.231569	0.357833	0.287685	2.50924	5.39527	5.03823	0.992327	10.9476	8.40012	12.9809	10.4362
Arhgap9	2.42717	0.0026093	-2.42717	0.0026093	Arhgap9	0.424441	0.963111	0.613784	0.557209	-0.893343	-0.944258	-0.769111	0.0481663	Arhgap9	Rho GTPase activating protein 9	216445	Arhgap9	0.751659	0.720431	1.76586	1.7486	0.604253	0.5833	0.658592	1.16049	1.5063	2.1881	1.71755	1.6515	17.5647	16.9565	19.1452	34.7314	45.0067	63.6009	49.9264	48.0064
4930592A05Rik	2.4256	0.00242943	-2.4256	0.00242943	4930592A05Rik	0.373623	0.832117	0.835935	0.515014	-0.166863	-1.18535	-0.383769	-0.820707	4930592A05Rik	RIKEN cDNA 4930592A05 gene	75880	4930592A05Rik	1.20503	1.16215	2.84614	2.81891	1.61228	0.795876	1.38722	1.02474	2.345	3.22228	3.23082	2.58646	23.4199	11.5621	20.1529	14.8854	34.0596	46.8015	46.9309	37.5709
Evl	2.42476	2.08302e-07	-2.42476	2.08302e-07	Evl	0.585805	0.610014	0.713145	0.646722	-0.639723	-0.534558	-0.731109	-0.650297	Evl	Ena-vasodilator stimulated phosphoprotein	14026	Evl	9.74095	9.72949	23.6048	23.5917	9.72409	10.4594	9.12723	9.65308	22.7389	23.1237	24.8372	23.7196	321.184	352.234	303.304	304.644	726.19	739.211	782.847	759.753
Fkbp1b	2.42445	0.00333788	-2.42445	0.00333788	Fkbp1b	0.915285	0.967875	0.648759	0.0234011	-0.662681	-0.300801	-0.512788	-1.07905	Fkbp1b	FK506 binding protein 1b	14226	Fkbp1b	2.34252	2.29887	5.75052	5.57351	2.26118	2.90584	2.50875	1.69432	6.75072	7.00134	5.612	3.63803	31.7837	40.8499	35.2676	23.8158	94.879	98.4014	78.8838	51.1373
Shank2	2.41676	1.88211e-06	-2.41676	1.88211e-06	Shank2	0.610849	0.657321	0.625124	0.652858	-0.666455	-0.820469	-0.50901	-0.550218	Shank2	SH3/ankyrin domain gene 2	210274	Shank2	0.624004	0.62185	1.503	1.50286	0.609087	0.547415	0.679321	0.660192	1.47634	1.52467	1.49102	1.51996	67.7478	60.889	75.5609	73.4322	164.208	168.002	162.76	169.062
Serinc5	2.41574	8.06993e-09	-2.41574	8.06993e-09	Serinc5	0.654567	0.668132	0.636557	0.585671	-0.666851	-0.663998	-0.640755	-0.573324	Serinc5	serine incorporator 5	218442	Serinc5	20.8524	20.8452	50.3684	50.3566	20.4075	20.4479	20.78	21.7743	51.0007	51.4825	50.368	48.6224	1886.11	1889.89	1920.57	2012.44	4713.54	4758.07	4655.14	4493.82
Gchfr	2.4152	1.5932e-06	-2.4152	1.5932e-06	Gchfr	0.646209	0.509834	0.727294	0.660944	-0.553386	-0.550326	-0.760322	-0.680248	Gchfr	GTP cyclohydrolase I feedback regulator	320415	Gchfr	5.84606	5.83506	14.1137	14.0928	6.17925	6.19237	5.35355	5.65909	14.1922	12.9121	15.0127	14.3379	47.6756	47.7867	41.3135	43.6624	109.476	99.6014	115.829	110.623
Adam5	2.40912	0.00876805	-2.40912	0.00876805	Adam5	0.625233	-0.0464107	1.10658	0.85162	-0.204663	-1.01688	-0.298592	-1.01688	Adam5	a disintegrin and metallopeptidase domain 5	11499	Adam5	0.110084	0.0921547	0.32724	0.314081	0.175591	0.0539312	0.164523	0.0462915	0.312123	0.195948	0.435737	0.365153	7.52773	2.31226	7.05353	1.98465	13.3804	8.40012	19.9706	15.6543
Ccpg1	2.40902	2.10234e-07	-2.40902	2.10234e-07	Ccpg1	0.625633	0.730246	0.583554	0.597455	-0.554075	-0.720295	-0.657249	-0.605269	Ccpg1	cell cycle progression 1	72278	Ccpg1	17.2677	17.252	41.5937	41.5603	18.2375	16.2528	16.9788	17.6017	41.3136	44.4206	40.126	40.5145	926.747	817.768	857.506	900.039	2093.42	2245.23	2022.02	2063.23
8430419L09Rik	2.40349	2.2679e-05	-2.40349	2.2679e-05	8430419L09Rik	0.564154	0.654471	0.628047	0.68359	-0.394703	-0.526628	-0.760386	-0.848546	8430419L09Rik	"family with sequence similarity 234, member B"	74525	8430419L09Rik	1.02707	1.01902	2.45034	2.4492	1.20167	1.09666	0.932618	0.877334	2.33577	2.48667	2.44154	2.53737	86.9871	79.3876	67.5123	63.5089	169.079	180.003	176.74	183.677
1700112E06Rik	2.40208	0.0460186	-2.40208	0.0460186	1700112E06Rik	0.29341	1.27385	1.59345	-0.632142	-0.632142	-0.632142	-0.632142	-0.632142	1700112E06Rik	RIKEN cDNA 1700112E06 gene	76633	1700112E06Rik	0	0	0.27847	0.228211	0	0	0	0	0.189941	0.374766	0.467703	0.0814703	0	0	0	0	2.4328	4.80007	5.99118	1.04362
H6pd	2.40167	1.4884e-07	-2.40167	1.4884e-07	H6pd	0.619723	0.676324	0.678095	0.553928	-0.533843	-0.666034	-0.69523	-0.632962	H6pd	hexose-6-phosphate dehydrogenase (glucose 1-dehydrogenase)	100198	H6pd	33.8479	33.8175	81.2685	81.2184	36.1989	33.0295	32.3678	33.7954	80.5292	83.7514	83.8543	76.9391	2933.3	2681.45	2623.91	2739.81	6518.68	6782.5	6795.99	6229.35
E330009J07Rik	2.40014	0.0024782	-2.40014	0.0024782	E330009J07Rik	0.9024	0.266168	0.952006	0.405667	-0.461122	-0.957658	-0.192496	-0.914965	E330009J07Rik	RIKEN cDNA E330009J07 gene	243780	E330009J07Rik	0.313457	0.305777	0.749789	0.73391	0.344122	0.243916	0.41455	0.251242	0.885469	0.569703	0.916445	0.627541	10.8734	7.70753	13.0994	7.93861	27.9772	18.0003	28.9574	19.8287
4930473A02Rik	2.39828	0.0427524	-2.39828	0.0427524	4930473A02Rik	1.1961	0.935555	0.795788	-0.403447	-1.04458	-0.577742	0.311369	-1.21304	4930473A02Rik	RIKEN cDNA 4930473A02 gene	321014	4930473A02Rik	0.447426	0.40879	1.05974	0.980391	0.306901	0.424162	0.785563	0.273079	1.45048	1.21082	1.09902	0.47863	6.69236	9.25005	17.1314	5.95481	31.6272	26.4015	23.9656	10.4371
Tmem140	2.39614	0.0013586	-2.39614	0.0013586	Tmem140	0.917122	0.648739	0.259519	0.696044	-0.350738	-0.644585	-0.398119	-1.12798	Tmem140	transmembrane protein 140	68487	Tmem140	0.985566	0.96459	2.34171	2.31129	1.17089	0.955123	1.13306	0.683191	2.81955	2.34093	1.7874	2.41896	51.0213	41.6207	49.3747	29.7698	122.856	102.001	77.8853	105.405
Zbtb42	2.39418	7.2338e-06	-2.39418	7.2338e-06	Zbtb42	0.776788	0.657091	0.589583	0.495606	-0.437449	-0.711171	-0.707525	-0.662922	Zbtb42	zinc finger and BTB domain containing 42	382639	Zbtb42	2.66766	2.65932	6.38302	6.36689	3.03853	2.51342	2.51978	2.5989	7.04994	6.48863	6.192	5.80151	179.829	148.755	149.132	153.811	417.224	384.005	366.46	343.35
Zfp931	2.39181	0.000508146	-2.39181	0.000508146	Zfp931	0.78542	0.588986	0.323725	0.818077	-0.811569	-0.215899	-0.864876	-0.623864	Zfp931	zinc finger protein 931	353208	Zfp931	0.846579	0.832927	2.0103	1.99221	0.733946	1.10912	0.707322	0.835928	2.22027	1.93764	1.61221	2.2711	20.9104	31.6009	20.1529	23.8158	63.2527	55.2008	45.9324	64.7043
Cml1	2.39141	0.00448049	-2.39141	0.00448049	Cml1	0.58673	0.409626	0.967409	0.551958	-0.489817	-0.174958	-1.37327	-0.477679	Cml1	N-acetyltransferase 8 (GCN5-related) family member 1	66116	Cml1	1.08567	1.03928	2.51184	2.48536	1.14449	1.42362	0.620392	1.15416	2.41371	2.13487	3.14254	2.35623	16.7283	20.8103	9.06882	16.8696	35.2755	31.2004	45.9324	34.4394
Zfp523	2.3889	5.98677e-06	-2.3889	5.98677e-06	Zfp523	0.676356	0.797993	0.574363	0.463978	-0.757526	-0.627883	-0.578027	-0.549255	Zfp523	zinc finger protein 523	224656	Zfp523	5.39507	5.38694	12.9161	12.8688	4.92496	5.38802	5.57747	5.68982	13.3059	14.4764	12.3977	11.4845	223.323	244.329	252.919	258.005	603.333	656.409	562.172	520.765
Lrp1	2.3884	5.32571e-05	-2.3884	5.32571e-05	Lrp1	0.42636	0.854382	0.737908	0.493441	-0.828353	-0.62652	-0.498309	-0.558908	Lrp1	low density lipoprotein receptor-related protein 1	16971	Lrp1	44.176	44.016	105.903	105.128	38.3094	44.0619	48.1569	46.176	91.4138	122.987	113.448	95.7646	10165.8	11692.3	12779	12253.2	24257.4	32635.7	30104.7	25412.1
Ids	2.38825	7.42381e-08	-2.38825	7.42381e-08	Ids	0.610976	0.642737	0.54297	0.715229	-0.671706	-0.591501	-0.601652	-0.647053	Ids	iduronate 2-sulfatase	15931	Ids	10.7382	10.7354	25.6625	25.6389	10.4149	11.0103	10.9331	10.5944	25.3385	25.9025	24.1718	27.2373	897.472	948.797	942.15	912.941	2183.43	2232.03	2082.93	2347.1
Prr15	2.38501	5.01329e-05	-2.38501	5.01329e-05	Prr15	0.809611	0.582246	0.433996	0.682137	-0.51852	-0.714581	-0.842503	-0.432387	Prr15	proline rich 15	78004	Prr15	3.48171	3.46021	8.29006	8.25264	3.73042	3.2564	2.98009	3.95992	9.36624	8.00058	7.21928	8.57416	79.4593	69.3678	63.4819	84.3478	199.489	170.402	153.774	182.633
0610010B08Rik	2.38344	0.00104303	-2.38344	0.00104303	0610010B08Rik	0.264871	0.632335	0.980104	0.628782	-0.653997	-0.845975	-0.183688	-0.822433	0610010B08Rik	RIKEN cDNA 0610010B08 gene	100039060	0610010B08Rik	0.221547	0.217612	0.526653	0.518665	0.213507	0.186905	0.295794	0.18998	0.403663	0.520759	0.662713	0.519478	16.7283	14.6443	23.1759	14.8849	31.6263	40.8006	51.9235	40.7011
Rnf130	2.38269	0.000312291	-2.38269	0.000312291	Rnf130	0.645498	0.663427	0.298305	0.897954	-0.887985	-0.502551	-0.374021	-0.740627	Rnf130	ring finger protein 130	59044	Rnf130	1.00314	0.993557	2.39297	2.36734	0.828737	1.08254	1.18341	0.917859	2.39906	2.42906	1.88593	2.85784	18.4011	25.4349	28.2141	23.8158	62.0363	66.0009	48.9279	81.4022
Sp4	2.38188	5.04148e-06	-2.38188	5.04148e-06	Sp4	0.563313	0.638752	0.571497	0.730633	-0.786272	-0.453252	-0.571524	-0.693149	Sp4	trans-acting transcription factor 4	20688	Sp4	0.642185	0.639753	1.52548	1.52381	0.572507	0.721157	0.664395	0.61068	1.45897	1.53729	1.46727	1.63838	91.1691	114.842	105.803	97.248	232.332	244.804	233.656	260.904
Abca4	2.38001	0.000911039	-2.38001	0.000911039	Abca4	0.608688	0.56216	0.698325	0.632758	-0.779652	-1.10407	-0.463665	-0.154545	Abca4	"ATP-binding cassette, sub-family A (ABC1), member 4"	11304	Abca4	0.226001	0.219364	0.52239	0.522087	0.197131	0.157433	0.245401	0.30404	0.516044	0.499667	0.549124	0.524726	25.0924	20.0396	31.237	38.7007	65.6855	63.6009	69.8971	66.7915
Casp6	2.37882	1.44159e-07	-2.37882	1.44159e-07	Casp6	0.574792	0.670303	0.662082	0.593319	-0.585367	-0.616749	-0.73451	-0.56387	Casp6	caspase 6	12368	Casp6	18.8767	18.8573	44.8769	44.8582	19.3842	18.9671	17.4804	19.6752	43.3202	46.2852	46.0222	43.8801	445.809	436.246	402.051	452.501	996.23	1064.42	1058.44	1009.18
2700070H01Rik	2.3787	0.0866196	-2.3787	0.0866196	2700070H01Rik	0.252114	0.948761	0.683499	0.615971	-0.288295	-0.513242	0.565285	-2.26409	2700070H01Rik	RIKEN cDNA 2700070H01 gene	72609	2700070H01Rik	0.411066	0.332393	0.802271	0.790663	0.419794	0.359187	0.758559	0.106724	0.610542	0.989526	0.823333	0.785683	11.7098	10.0198	21.1606	2.97698	17.0296	27.6004	22.9662	21.916
Fhl4	2.3783	0.000152086	-2.3783	0.000152086	Fhl4	0.509395	0.542304	0.557181	0.890986	-0.463941	-0.38031	-0.816783	-0.838833	Fhl4	four and a half LIM domains 4	14202	Fhl4	0.338973	0.335565	0.802847	0.798075	0.375189	0.397581	0.293788	0.289332	0.736637	0.753633	0.761445	0.959674	16.7283	17.7273	13.0994	12.9002	32.8427	33.6005	33.95	42.7883
Slc4a4	2.37631	1.09042e-08	-2.37631	1.09042e-08	Slc4a4	0.560508	0.648283	0.652535	0.636114	-0.594945	-0.600472	-0.680863	-0.621161	Slc4a4	"solute carrier family 4 (anion exchanger), member 4"	54403	Slc4a4	2.87321	2.87241	6.828	6.82573	2.93158	2.92037	2.76209	2.87879	6.53022	6.93986	6.96034	6.88157	385.587	384.606	363.76	378.076	859.993	913.213	916.65	905.86
Snx29	2.37098	0.00132021	-2.37098	0.00132021	Snx29	0.897974	0.647441	0.489894	0.455657	-0.444087	-0.997367	-0.89214	-0.157372	Snx29	sorting nexin 29	74478	Snx29	1.03646	1.00787	2.40762	2.38963	1.14073	0.777372	0.836191	1.39153	2.8919	2.43089	2.17941	2.1283	46.0028	34.6839	37.2829	48.624	125.289	98.4014	93.8618	94.9692
Card6	2.37021	7.2245e-06	-2.37021	7.2245e-06	Card6	0.744491	0.571772	0.5696	0.604169	-0.629407	-0.657743	-0.417318	-0.785564	Card6	"caspase recruitment domain family, member 6"	239319	Card6	1.68358	1.67643	3.97849	3.97349	1.66843	1.63598	1.93265	1.49727	4.32407	3.83618	3.83041	3.9233	130.481	127.945	151.147	117.095	338.159	300.004	299.559	306.824
Fam161b	2.36849	0.000314835	-2.36849	0.000314835	Fam161b	0.767154	0.894443	0.533005	0.293329	-0.880124	-0.41315	-0.504549	-0.690108	Fam161b	"family with sequence similarity 161, member B"	217705	Fam161b	0.45979	0.4563	1.0943	1.08074	0.381542	0.52737	0.494996	0.435254	1.19515	1.30539	1.0161	0.860571	21.7468	30.0594	28.2141	24.8082	68.1183	74.4011	57.9147	49.05
P2rx5	2.36771	0.00141087	-2.36771	0.00141087	P2rx5	0.747802	0.569551	0.736022	0.433614	-0.470653	-0.541357	-0.250923	-1.22406	P2rx5	"purinergic receptor P2X, ligand-gated ion channel, 5"	94045	P2rx5	0.617547	0.599633	1.42542	1.41976	0.665839	0.633994	0.77538	0.394977	1.54939	1.36931	1.53679	1.24618	25.0924	23.8933	29.2218	14.8849	58.3871	51.6007	57.9147	46.9628
Ninl	2.36716	1.24574e-07	-2.36716	1.24574e-07	Ninl	0.628007	0.704292	0.611709	0.542306	-0.648564	-0.630571	-0.667522	-0.539658	Ninl	ninein-like	78177	Ninl	7.42128	7.41694	17.5711	17.5571	7.2795	7.37086	7.18447	7.85029	17.6355	18.5931	17.4374	16.6184	643.202	651.286	634.817	693.636	1558.21	1642.82	1540.73	1468.37
Ripply3	2.36706	0.0357232	-2.36706	0.0357232	Ripply3	-0.038503	0.304509	1.03923	1.18095	-0.216356	0.0806355	-1.53271	-0.817753	Ripply3	ripply transcriptional repressor 3	170765	Ripply3	0.258201	0.237109	0.595629	0.56125	0.313995	0.385768	0.126084	0.206959	0.355191	0.450525	0.749708	0.827092	7.52773	9.24904	3.02294	4.96163	8.51479	10.8002	17.9735	19.8287
Prr22	2.3657	0.0633187	-2.3657	0.0633187	Prr22	0.625572	1.41337	1.04116	-0.59556	-0.329904	-0.22557	-0.324351	-1.60471	Prr22	proline rich 22	100504446	Prr22	0.198207	0.164455	0.526616	0.467786	0.241967	0.260114	0.2429	0.0478452	0.469227	0.810089	0.625875	0.201273	5.01848	5.39527	5.03823	0.992327	9.73118	16.8002	12.9809	4.17447
Hoxa2	2.36569	2.32109e-05	-2.36569	2.32109e-05	Hoxa2	0.363792	0.795612	0.731048	0.594067	-0.581869	-0.642571	-0.522708	-0.737371	Hoxa2	homeobox A2	15399	Hoxa2	2.12273	2.11954	5.04647	5.01416	2.17801	2.08827	2.26918	1.95546	4.195	5.65878	5.41112	4.92098	61.8946	59.348	64.4894	55.5703	119.207	160.802	153.774	139.845
S100a1	2.36279	2.55208e-07	-2.36279	2.55208e-07	S100a1	0.685486	0.67172	0.546616	0.577166	-0.639827	-0.572959	-0.710971	-0.55723	S100a1	S100 calcium binding protein A1	20193	S100a1	65.613	65.555	155.025	154.893	64.6713	67.7393	61.5595	68.4819	162.058	160.519	147.186	150.336	482.611	505.614	459.487	511.048	1209.1	1197.62	1098.38	1121.89
Slc9a7	2.36236	0.000819765	-2.36236	0.000819765	Slc9a7	0.806837	0.504338	0.398306	0.770971	-0.835911	-0.183401	-0.95429	-0.50685	Slc9a7	"solute carrier family 9 (sodium/hydrogen exchanger), member 7"	236727	Slc9a7	0.824446	0.806404	1.91872	1.90501	0.69437	1.09148	0.639669	0.872264	2.16824	1.75811	1.63353	2.115	28.4381	44.7037	26.1988	35.7238	88.7971	72.001	66.9015	86.6202
Amt	2.36006	0.00480773	-2.36006	0.00480773	Amt	0.738389	0.303794	0.65517	0.780291	-1.21709	-0.335144	-0.0480345	-0.87738	Amt	aminomethyltransferase	434437	Amt	0.982764	0.935784	2.22647	2.20851	0.618383	1.13959	1.39052	0.782563	2.39836	1.77455	2.26393	2.46904	12.5462	23.1226	28.2141	15.8772	48.6559	36.0005	45.9324	50.0936
Bnc2	2.35757	3.02376e-06	-2.35757	3.02376e-06	Bnc2	0.661943	0.635163	0.625742	0.551754	-0.63795	-0.759986	-0.423092	-0.653573	Bnc2	basonuclin 2	242509	Bnc2	2.67455	2.66479	6.28493	6.28243	2.62938	2.41611	3.05163	2.60106	6.47381	6.35475	6.31339	5.99777	296.927	272.847	344.615	293.729	731.055	717.61	712.95	677.308
Rapgefl1	2.35733	0.000326215	-2.35733	0.000326215	Rapgefl1	0.584793	0.718584	0.728483	0.442453	-0.839049	-0.685729	-0.784507	-0.165029	Rapgefl1	Rap guanine nucleotide exchange factor (GEF)-like 1	268480	Rapgefl1	0.80441	0.789883	1.86801	1.86202	0.677945	0.75396	0.704066	1.08167	1.81892	1.99567	2.00941	1.64803	48.512	53.9527	50.3823	77.4015	130.155	142.802	143.788	117.929
Wisp3	2.3573	0.00556942	-2.3573	0.00556942	Wisp3	0.698917	-0.05761	0.677107	1.15586	-0.163446	-0.770276	-0.770276	-0.770276	Wisp3	WNT1 inducible signaling pathway protein 3	327743	Wisp3	0.0923599	0.0815704	0.273375	0.261869	0.152291	0.0350814	0.0917277	0.0903396	0.276867	0.163883	0.272713	0.380036	3.34566	0.770753	2.01529	1.98465	6.08199	3.60005	5.99118	8.34894
Mill2	2.35526	0.024087	-2.35526	0.024087	Mill2	0.484408	1.11696	1.09262	-0.222208	-1.27853	0.0185171	-0.594899	-0.616861	Mill2	MHC I like leukocyte 2	243864	Mill2	0.264282	0.251459	0.632678	0.592252	0.159078	0.390896	0.255508	0.251648	0.539894	0.836998	0.822997	0.330823	2.50924	6.16602	4.03059	3.96931	8.51479	13.2002	12.9809	5.21809
Slc2a10	2.35286	0.000290238	-2.35286	0.000290238	Slc2a10	0.870757	0.575076	0.459604	0.563398	-0.422168	-0.335797	-0.869716	-0.841153	Slc2a10	"solute carrier family 2 (facilitated glucose transporter), member 10"	170441	Slc2a10	1.16732	1.15126	2.7245	2.70875	1.31791	1.39922	0.966408	0.985732	3.2292	2.63079	2.42843	2.60958	76.9501	81.6998	56.4282	57.5549	188.542	153.602	141.791	152.368
Ccdc151	2.35266	0.0252724	-2.35266	0.0252724	Ccdc151	-0.081123	1.5763	1.01258	-0.039176	-0.358487	-0.739527	-0.673724	-0.696847	Ccdc151	coiled-coil domain containing 151	77609	Ccdc151	0.116963	0.1163	0.308521	0.273613	0.139137	0.106841	0.111827	0.110049	0.168631	0.531951	0.359895	0.173606	5.01848	3.85377	4.03059	3.96931	6.08199	19.2003	12.9809	6.2617
Sema4g	2.35173	1.8281e-05	-2.35173	1.8281e-05	Sema4g	0.536344	0.899502	0.577148	0.454448	-0.693089	-0.592888	-0.579696	-0.601769	Sema4g	"sema domain, immunoglobulin domain (Ig), transmembrane domain (TM) and short cytoplasmic domain, (semaphorin) 4G"	26456	Sema4g	0.583486	0.583209	1.38133	1.37155	0.553194	0.592981	0.598428	0.589342	1.2971	1.66838	1.33431	1.22552	40.9843	43.9329	44.3364	43.6624	96.0954	123.602	98.8544	90.7947
Dap	2.35085	4.56885e-07	-2.35085	4.56885e-07	Dap	0.693499	0.599833	0.564824	0.608207	-0.541584	-0.635566	-0.74043	-0.548784	Dap	death-associated protein	223453	Dap	45.017	44.9477	105.722	105.665	47.3464	44.3604	41.2504	47.1107	111.451	104.445	101.941	105.053	1094.03	1025.1	953.234	1088.58	2575.11	2413.23	2355.53	2427.45
Loxl1	2.34715	0.00074589	-2.34715	0.00074589	Loxl1	1.05119	0.423941	0.697139	0.289551	-0.444789	-0.519709	-0.898594	-0.598728	Loxl1	lysyl oxidase-like 1	16949	Loxl1	0.435836	0.432843	1.03737	1.01595	0.487199	0.462544	0.355711	0.437891	1.37417	0.889652	1.07513	0.810522	27.6017	26.2056	20.1529	24.8082	77.8495	50.4007	60.9103	45.9192
C1s1	2.34307	1.14176e-07	-2.34307	1.14176e-07	C1s1	0.557779	0.663385	0.652532	0.583105	-0.532749	-0.69477	-0.631161	-0.598121	C1s1	"complement component 1, s subcomponent 1"	50908	C1s1	57.234	57.187	134.058	133.993	60.5085	54.0808	56.5186	57.8279	128.854	138.64	137.601	131.136	2967.6	2655.24	2777.07	2838.05	6321.62	6798.1	6759.05	6439.12
Zfp395	2.34236	5.46887e-07	-2.34236	5.46887e-07	Zfp395	0.580936	0.670866	0.621053	0.583069	-0.503359	-0.730533	-0.558303	-0.663727	Zfp395	zinc finger protein 395	380912	Zfp395	11.4154	11.3939	26.6972	26.6886	12.3019	10.5096	11.8422	11.0077	26.0842	27.7619	26.8197	26.1228	894.963	764.587	861.538	800.808	1897.58	2019.63	1951.13	1900.43
Grap	2.33884	0.0507116	-2.33884	0.0507116	Grap	1.79361	0.899584	0.371278	-0.612895	-0.612895	-0.612895	-0.612895	-0.612895	Grap	GRB2-related adaptor protein	71520	Grap	0.0509977	0.0467225	0.274002	0.223037	0.0331403	0.0916103	0.0399223	0.0393178	0.53019	0.2853	0.197818	0.0827002	0.836414	2.31226	1.00765	0.992327	13.3804	7.2001	4.99265	2.08723
Per3	2.33735	1.25718e-05	-2.33735	1.25718e-05	Per3	0.633507	0.760516	0.577732	0.477991	-0.583854	-0.821364	-0.479796	-0.564732	Per3	period circadian clock 3	18628	Per3	2.11454	2.10658	4.93619	4.92381	2.14873	1.82257	2.30944	2.1774	4.99625	5.45604	4.80678	4.48569	224.995	191.147	241.835	228.235	523.051	571.208	503.259	469.628
Pctp	2.3309	0.001753	-2.3309	0.001753	Pctp	0.723167	0.503312	0.853396	0.361896	-0.362664	-0.263878	-0.659632	-1.1556	Pctp	phosphatidylcholine transfer protein	18559	Pctp	0.838108	0.815538	1.9175	1.90093	0.968351	1.03698	0.7882	0.558903	2.05542	1.76489	2.24959	1.6001	30.9473	33.1424	25.1912	17.8619	65.6855	56.4008	71.8941	51.1373
Tnxb	2.33049	2.91297e-05	-2.33049	2.91297e-05	Tnxb	0.496117	0.729183	0.80021	0.415762	-0.642865	-0.708776	-0.645477	-0.444154	Tnxb	tenascin XB	81877	Tnxb	1.24163	1.23862	2.90413	2.8866	1.21099	1.15691	1.2088	1.38982	2.66691	3.1345	3.29268	2.52243	204.921	195.771	204.552	235.181	451.284	530.408	557.179	426.84
Tsga10	2.33024	0.00226695	-2.33024	0.00226695	Tsga10	0.692522	0.281508	0.752026	0.714897	-0.65383	-0.590852	-1.11984	-0.076427	Tsga10	testis specific 10	211484	Tsga10	0.403137	0.390076	0.916569	0.908969	0.378466	0.395353	0.273995	0.564732	0.962319	0.723755	1.00284	0.97736	13.3826	14.6443	9.06882	21.8312	32.8427	27.6004	36.9456	34.4394
1700101I11Rik	2.32911	0.0779775	-2.32911	0.0779775	1700101I11Rik	0.241328	1.80673	0.371412	0.0200887	-0.299217	-1.00234	-1.50042	0.36242	1700101I11Rik	RIKEN cDNA 1700101I11 gene	100504641	1700101I11Rik	0.183723	0	0.494286	0.431785	0.229932	0.141234	0	0.363724	0.334441	0.989811	0.365998	0.286893	2.50924	1.54151	0	3.96931	3.64919	10.8002	3.99412	3.13085
Cpq	2.32907	1.52046e-07	-2.32907	1.52046e-07	Cpq	0.579196	0.603027	0.639524	0.617764	-0.687809	-0.67802	-0.548041	-0.52564	Cpq	carboxypeptidase Q	54381	Cpq	13.505	13.4874	31.4169	31.4132	12.7782	12.8652	14.0781	14.2984	30.7522	31.2644	32.0654	31.5854	397.296	400.02	438.326	444.562	956.088	972.013	997.531	982.043
Arsg	2.32779	0.00395966	-2.32779	0.00395966	Arsg	1.00669	0.34971	1.10325	-0.0217229	-0.609482	-0.609482	-0.609482	-0.609482	Arsg	arylsulfatase G	74008	Arsg	0.0555887	0.0504504	0.244763	0.232779	0.0301129	0.0971186	0.054415	0.0407084	0.306561	0.194422	0.32778	0.150291	1.67283	5.39527	3.02294	1.98465	17.0295	10.8002	13.9794	8.34894
Aldh3b1	2.32439	8.5519e-06	-2.32439	8.5519e-06	Aldh3b1	0.652632	0.739051	0.521648	0.520377	-0.774513	-0.588146	-0.632302	-0.438748	Aldh3b1	"aldehyde dehydrogenase 3 family, member B1"	67689	Aldh3b1	9.5297	9.49691	22.1203	22.0746	8.46419	9.63136	9.34104	10.6822	22.7614	24.1665	20.7859	20.7676	249.251	283.637	275.088	314.568	670.235	711.61	612.099	611.56
Ccdc27	2.31911	0.0255661	-2.31911	0.0255661	Ccdc27	-0.504679	1.35023	1.08498	0.496617	-0.606787	-0.606787	-0.606787	-0.606787	Ccdc27	coiled-coil domain containing 27	381580	Ccdc27	0.0123001	0	0.258376	0.231911	0.0492006	0	0	0	0.107334	0.388258	0.323052	0.214861	1.67283	0	0	0	3.64919	13.2002	10.9838	7.30532
Fbxo44	2.31777	0.000262885	-2.31777	0.000262885	Fbxo44	0.633158	0.622847	0.874609	0.294866	-0.711541	-0.57695	-0.811158	-0.325831	Fbxo44	F-box protein 44	230903	Fbxo44	1.72493	1.71098	4.00569	3.96567	1.59069	1.74623	1.48456	2.07824	4.03999	4.01122	4.776	3.19554	41.8207	45.4744	39.2982	54.578	104.61	105.602	120.822	84.533
Cryz	2.31698	1.16192e-06	-2.31698	1.16192e-06	Cryz	0.482424	0.642731	0.633468	0.665869	-0.519635	-0.67946	-0.690973	-0.534424	Cryz	"crystallin, zeta"	12972	Cryz	3.31553	3.31052	7.6799	7.67041	3.51505	3.14644	3.12143	3.4792	7.04014	7.86753	7.81718	7.99473	146.373	131.028	129.986	144.88	293.152	327.605	325.521	332.914
Sfi1	2.31568	0.000122562	-2.31568	0.000122562	Sfi1	0.298927	0.807404	0.710627	0.605908	-0.630932	-0.530144	-0.825924	-0.435866	Sfi1	"Sfi1 homolog, spindle assembly associated (yeast)"	78887	Sfi1	2.11788	2.10743	4.92166	4.88013	2.07092	2.22077	1.80911	2.37074	3.94529	5.61236	5.24823	4.88078	143.027	153.38	124.948	163.734	272.473	387.606	362.466	337.088
Snhg18	2.31537	3.7889e-05	-2.31537	3.7889e-05	Snhg18	0.503024	0.622777	0.737406	0.559273	-0.423912	-0.604115	-0.886493	-0.507961	Snhg18	small nucleolar RNA host gene 18	100616095	Snhg18	5.32699	5.28944	12.2695	12.247	5.99942	5.29496	4.3537	5.65989	11.4063	12.3935	13.4184	11.8598	138.845	122.55	100.765	130.987	263.958	286.804	310.543	274.471
Asah2	2.31438	7.76409e-08	-2.31438	7.76409e-08	Asah2	0.582575	0.674355	0.542557	0.62176	-0.610573	-0.679287	-0.551599	-0.579788	Asah2	N-acylsphingosine amidohydrolase 2	54447	Asah2	5.5095	5.50652	12.7515	12.7442	5.48648	5.23129	5.7154	5.60481	12.5449	13.3689	12.2017	12.8903	457.519	436.246	476.617	467.386	1046.1	1114.82	1017.5	1074.93
Cpxm1	2.31421	6.93773e-05	-2.31421	6.93773e-05	Cpxm1	0.449391	0.825314	0.673606	0.472728	-0.345179	-0.723575	-0.694974	-0.657312	Cpxm1	carboxypeptidase X 1 (M14 family)	56264	Cpxm1	1.91003	1.89907	4.42023	4.39484	2.27422	1.74954	1.78457	1.83177	3.94477	5.11901	4.60805	4.0091	91.1691	70.1385	71.5429	73.4322	158.132	205.203	184.728	160.717
Nrep	2.31402	1.00548e-05	-2.31402	1.00548e-05	Nrep	0.699934	0.623196	0.422826	0.674842	-0.691004	-0.463352	-0.731701	-0.534741	Nrep	neuronal regeneration related protein	27528	Nrep	3.93114	3.9197	9.09548	9.07024	3.69337	4.32467	3.59064	4.11588	9.68583	9.1841	7.99317	9.51883	127.135	148.755	122.933	141.903	334.509	314.404	274.596	327.696
Calcoco1	2.31229	1.55054e-06	-2.31229	1.55054e-06	Calcoco1	0.54176	0.643107	0.698733	0.53504	-0.490767	-0.640904	-0.727779	-0.55919	Calcoco1	calcium binding and coiled coil domain 1	67488	Calcoco1	23.0018	22.9584	53.1476	53.0864	24.8443	22.3888	21.0804	23.6935	50.8216	54.5201	56.6633	50.5854	1176.83	1060.56	998.578	1122.32	2407.25	2582.44	2684.05	2396.15
Smad9	2.31069	5.12046e-07	-2.31069	5.12046e-07	Smad9	0.710954	0.606572	0.537552	0.561566	-0.626214	-0.611264	-0.499692	-0.679474	Smad9	SMAD family member 9	55994	Smad9	3.39008	3.38656	7.83369	7.82529	3.33519	3.36993	3.64089	3.21431	8.42652	7.83838	7.47221	7.59763	311.982	315.238	340.585	300.675	788.226	733.21	698.971	710.703
Anxa9	2.31062	0.000542609	-2.31062	0.000542609	Anxa9	0.655961	0.554638	0.810122	0.395845	-0.358359	-0.945901	-0.800223	-0.312083	Anxa9	annexin A9	71790	Anxa9	1.3001	1.27707	2.96697	2.95083	1.51427	1.00771	1.11478	1.56363	3.05875	2.8513	3.4037	2.55412	45.1664	30.0594	33.2523	46.6384	91.2287	85.2012	101.85	76.1819
Pccb	2.30452	1.50702e-07	-2.30452	1.50702e-07	Pccb	0.567936	0.669576	0.61092	0.560506	-0.684795	-0.612473	-0.60142	-0.510251	Pccb	"propionyl Coenzyme A carboxylase, beta polypeptide"	66904	Pccb	9.16101	9.15253	21.1018	21.0922	8.64347	9.08781	9.1577	9.75508	20.5967	22.1001	21.2196	20.4909	326.202	342.985	345.623	368.153	777.278	834.012	800.821	773.32
Bbs2	2.30334	6.4442e-05	-2.30334	6.4442e-05	Bbs2	0.608328	0.64732	0.588001	0.563809	-0.763071	-0.417494	-0.854814	-0.37208	Bbs2	Bardet-Biedl syndrome 2 (human)	67378	Bbs2	1.81075	1.79174	4.12792	4.12699	1.60231	2.03599	1.50359	2.1011	4.14552	4.25909	4.08752	4.01955	79.4593	100.969	74.5658	104.194	205.571	211.203	202.701	199.331
Clic3	2.30271	0.0185157	-2.30271	0.0185157	Clic3	-0.0308005	1.11956	1.11051	0.207391	-0.111913	-0.989068	-0.98093	-0.324751	Clic3	chloride intracellular channel 3	69454	Clic3	1.26018	1.21488	2.97986	2.79751	1.70594	0.928782	0.934036	1.47195	1.8046	4.00567	3.9806	2.12855	18.4011	10.0198	10.0765	15.8772	19.4624	43.2006	42.9368	22.9596
Abca7	2.30152	8.48163e-09	-2.30152	8.48163e-09	Abca7	0.651164	0.581176	0.624288	0.548545	-0.582862	-0.622815	-0.628943	-0.570553	Abca7	"ATP-binding cassette, sub-family A (ABC1), member 7"	27403	Abca7	6.82345	6.82242	15.7078	15.7019	6.91014	6.7214	6.69291	6.96935	16.2542	15.4845	15.9542	15.1382	797.939	776.156	772.866	804.777	1876.91	1788.03	1842.29	1748.06
Fam151a	2.3009	0.0174756	-2.3009	0.0174756	Fam151a	1.23695	1.21739	-0.217791	0.167851	-0.6011	-0.6011	-0.6011	-0.6011	Fam151a	"family with sequence simliarity 151, member A"	230579	Fam151a	0.00822607	0	0.252769	0.23009	0	0	0.0329043	0	0.357526	0.352712	0.130433	0.170403	0	0	1.00765	0	10.9476	10.8002	3.99412	5.21809
Myo1d	2.29994	2.34405e-08	-2.29994	2.34405e-08	Myo1d	0.58214	0.624195	0.62444	0.572416	-0.521101	-0.646696	-0.596088	-0.639308	Myo1d	myosin ID	338367	Myo1d	27.4632	27.4466	63.1342	63.1256	29.0055	26.5872	27.5364	26.7237	62.3145	64.1577	64.1686	61.8959	2699.11	2474.12	2562.45	2486.77	5798.57	5970.09	5971.21	5759.72
Mblac2	2.29683	5.12064e-05	-2.29683	5.12064e-05	Mblac2	0.616679	0.711073	0.617813	0.453725	-0.55892	-0.73964	-0.321281	-0.77945	Mblac2	metallo-beta-lactamase domain containing 2	72852	Mblac2	0.579585	0.574944	1.32324	1.32055	0.591478	0.521839	0.697389	0.507636	1.33607	1.42641	1.33712	1.19337	39.3115	34.6839	46.3517	33.7391	88.7971	94.8014	88.8691	79.3149
Macrod1	2.29556	0.00141121	-2.29556	0.00141121	Macrod1	0.797351	0.475224	0.472962	0.652151	-0.367595	-1.07062	-0.77708	-0.182393	Macrod1	MACRO domain containing 1	107227	Macrod1	0.907146	0.881794	2.03325	2.02421	1.03551	0.636096	0.779627	1.17735	2.32187	1.85724	1.85433	2.09956	20.0739	12.332	15.1147	22.8235	45.0067	36.0005	35.9471	40.7011
Aff2	2.29313	1.48618e-06	-2.29313	1.48618e-06	Aff2	0.614558	0.543596	0.685932	0.550545	-0.638914	-0.73344	-0.493634	-0.528644	Aff2	"AF4/FMR2 family, member 2"	14266	Aff2	1.35871	1.35582	3.11155	3.10906	1.31851	1.23489	1.4582	1.42324	3.14352	2.99264	3.30295	3.00709	102.043	95.5734	112.856	110.148	243.28	231.603	255.624	232.727
Naga	2.2921	1.38118e-06	-2.2921	1.38118e-06	Naga	0.593473	0.641089	0.692959	0.465814	-0.536526	-0.654552	-0.679621	-0.522635	Naga	"N-acetyl galactosaminidase, alpha"	17939	Naga	18.8167	18.7949	43.1523	43.0797	19.6176	18.0766	17.7652	19.8074	42.9348	44.3755	46	39.2989	606.4	558.796	549.167	612.266	1327.09	1371.62	1421.91	1214.77
Prss27	2.29084	0.000633509	-2.29084	0.000633509	Prss27	0.65629	0.829375	0.470952	0.435132	-0.691529	-1.00226	-0.422961	-0.275004	Prss27	"protease, serine 27"	213171	Prss27	0.424878	0.417304	0.961786	0.955976	0.391092	0.315312	0.471114	0.521994	0.995435	1.12232	0.875428	0.85396	6.69131	5.39527	8.06117	8.93094	17.0296	19.2003	14.9779	14.6106
Ttc36	2.28945	0.0244764	-2.28945	0.0244764	Ttc36	0.771425	1.1669	0.486458	-0.034791	0.230869	-0.472263	-1.0743	-1.0743	Ttc36	tetratricopeptide repeat domain 36	192653	Ttc36	0.124529	0	0.333197	0.318612	0.247113	0.151786	0.0992187	0	0.359434	0.472792	0.295009	0.205553	2.50924	1.54151	1.00765	0	3.64919	4.80007	2.99559	2.08723
Tmem260	2.289	4.52976e-07	-2.289	4.52976e-07	Tmem260	0.556399	0.602085	0.687957	0.543	-0.650775	-0.674112	-0.496555	-0.567999	Tmem260	transmembrane protein 260	218989	Tmem260	3.39481	3.39076	7.76753	7.76148	3.26752	3.21509	3.63616	3.46048	7.54421	7.78694	8.2645	7.47447	296.091	291.345	329.5	313.575	683.616	705.61	748.897	677.308
Pde4a	2.2865	1.09746e-05	-2.2865	1.09746e-05	Pde4a	0.697984	0.636443	0.541866	0.509983	-0.83143	-0.517913	-0.512434	-0.5245	Pde4a	"phosphodiesterase 4A, cAMP specific"	18577	Pde4a	3.18395	3.17041	7.2589	7.24913	2.69411	3.34806	3.3608	3.33281	7.77705	7.45228	6.97941	6.82686	216.631	265.91	270.049	266.936	617.93	597.609	561.174	548.943
S100a13	2.2851	1.33248e-08	-2.2851	1.33248e-08	S100a13	0.646142	0.571441	0.606907	0.560027	-0.657395	-0.564487	-0.570391	-0.592244	S100a13	S100 calcium binding protein A13	20196	S100a13	31.0803	31.0702	71.018	70.9986	29.7784	31.7592	31.6295	31.154	73.503	69.794	71.531	69.244	276.017	294.428	293.225	288.767	681.183	646.809	663.024	641.825
Fbxo6	2.28125	1.78507e-08	-2.28125	1.78507e-08	Fbxo6	0.562866	0.594108	0.625241	0.59743	-0.573868	-0.631737	-0.64645	-0.52759	Fbxo6	F-box protein 6	50762	Fbxo6	27.9807	27.9655	63.8037	63.7962	28.3764	27.2607	26.9841	29.3014	62.3948	63.7607	65.1516	63.9077	534.469	504.843	503.823	550.741	1175.04	1200.02	1230.19	1204.33
Klc4	2.28011	9.2086e-07	-2.28011	9.2086e-07	Klc4	0.5099	0.687912	0.626664	0.553726	-0.51197	-0.715226	-0.589104	-0.561903	Klc4	kinesin light chain 4	74764	Klc4	7.55836	7.54829	17.2301	17.2109	7.99296	6.94259	7.57684	7.72105	16.2301	18.3615	17.5983	16.7307	306.128	265.91	290.202	295.713	621.579	703.21	674.007	640.781
Ncoa7	2.27926	9.95662e-07	-2.27926	9.95662e-07	Ncoa7	0.602185	0.54921	0.726278	0.499456	-0.637096	-0.663562	-0.519626	-0.556845	Ncoa7	nuclear receptor coactivator 7	211329	Ncoa7	2.1042	2.10248	4.80039	4.79209	2.041	2.0039	2.21414	2.15775	4.81841	4.64469	5.25121	4.48724	177.32	171.878	190.445	185.565	426.956	406.806	465.315	397.618
Gm4432	2.27619	0.0414989	-2.27619	0.0414989	Gm4432	0.894248	1.19662	0.609333	-0.326955	0.353747	-0.764375	-0.981308	-0.981308	Gm4432	predicted gene 4432	100043434	Gm4432	0.111121	0	0.319505	0.297857	0.252285	0.116226	0.0759742	0	0.366943	0.452502	0.301183	0.157391	3.34566	1.54151	1.00765	0	4.86559	6.00009	3.99412	2.08723
Cdk19	2.27403	7.06334e-08	-2.27403	7.06334e-08	Cdk19	0.582455	0.637249	0.500903	0.649902	-0.628384	-0.613866	-0.55846	-0.569797	Cdk19	cyclin-dependent kinase 19	78334	Cdk19	7.94913	7.9475	18.0877	18.0729	7.75294	7.83135	8.13796	8.07426	17.9459	18.6406	16.9596	18.8048	781.211	791.563	821.232	814.7	1806.35	1884.03	1712.48	1895.21
Sfxn1	2.27381	4.39502e-07	-2.27381	4.39502e-07	Sfxn1	0.591647	0.581875	0.597257	0.599444	-0.602207	-0.508616	-0.733864	-0.525537	Sfxn1	sideroflexin 1	14057	Sfxn1	13.3751	13.3501	30.3559	30.3556	13.2611	14.1499	12.1045	13.9849	30.3365	30.1317	30.4547	30.5009	624.801	666.701	570.328	658.905	1429.27	1419.62	1434.89	1437.06
Cys1	2.27331	9.35617e-05	-2.27331	9.35617e-05	Cys1	0.707096	0.58171	0.422259	0.658519	-0.377633	-0.9107	-0.535151	-0.546101	Cys1	cystin 1	12879	Cys1	0.617236	0.611789	1.39462	1.39078	0.709989	0.490662	0.636552	0.631739	1.50587	1.38052	1.23607	1.45601	20.0739	13.8736	18.1376	17.8619	42.5739	40.8006	34.9485	41.7447
Cyp2j6	2.27082	8.32416e-07	-2.27082	8.32416e-07	Cyp2j6	0.576545	0.658866	0.570842	0.560175	-0.59345	-0.738917	-0.529144	-0.504918	Cyp2j6	"cytochrome P450, family 2, subfamily j, polypeptide 6"	13110	Cyp2j6	1.4511	1.44826	3.28997	3.28874	1.44641	1.30768	1.51234	1.53795	3.25458	3.44569	3.24174	3.21786	88.6599	80.1583	92.7035	94.271	199.489	211.203	198.707	197.244
Mfsd2b	2.27057	5.24348e-05	-2.27057	5.24348e-05	Mfsd2b	0.500103	0.426094	0.745834	0.694073	-0.625231	-0.453717	-0.826061	-0.461095	Mfsd2b	major facilitator superfamily domain containing 2B	432628	Mfsd2b	0.293433	0.291848	0.665446	0.662661	0.285109	0.321101	0.248059	0.319463	0.621971	0.590869	0.737467	0.711477	15.0555	16.9566	13.0994	16.8696	32.8427	31.2004	38.9426	37.5702
Chd3	2.26783	1.48262e-07	-2.26783	1.48262e-07	Chd3	0.590682	0.653051	0.571603	0.547289	-0.520092	-0.568498	-0.582193	-0.691843	Chd3	chromodomain helicase DNA binding protein 3	216848	Chd3	14.5128	14.4992	32.8939	32.8817	15.226	14.7236	14.5845	13.5171	32.8823	34.335	32.4503	31.908	1947.17	1882.95	1865.15	1728.63	4205.09	4390.86	4149.89	4080.54
Plscr4	2.26743	5.13327e-06	-2.26743	5.13327e-06	Plscr4	0.586222	0.612466	0.554748	0.608675	-0.488799	-0.726203	-0.430225	-0.716883	Plscr4	phospholipid scramblase 4	235527	Plscr4	6.0664	6.04078	13.6988	13.697	6.48211	5.49858	6.7507	5.53422	13.6562	13.9069	13.3615	13.8704	357.985	303.677	372.829	305.637	754.167	768.011	737.913	766.015
Sdc3	2.26666	7.57189e-05	-2.26666	7.57189e-05	Sdc3	0.725645	0.394141	0.697219	0.544124	-0.340775	-0.643175	-0.809068	-0.568112	Sdc3	syndecan 3	20970	Sdc3	0.205527	0.20412	0.464602	0.46267	0.242658	0.196772	0.175398	0.207281	0.508182	0.403856	0.498267	0.448101	20.9104	16.9566	15.1147	17.8619	43.7903	34.8005	42.9368	38.6138
Aph1c	2.26664	0.00218278	-2.26664	0.00218278	Aph1c	0.827581	0.6175	0.466461	0.449568	-0.886421	-0.163872	-0.289122	-1.02169	Aph1c	"aph1 homolog C, gamma secretase subunit"	68318	Aph1c	0.506752	0.490567	1.11824	1.11194	0.399531	0.659264	0.604443	0.363772	1.31074	1.13312	1.02049	1.00861	35.9658	59.348	54.4129	32.7468	117.991	102.001	91.8647	90.7947
Slc39a3	2.26254	3.5587e-06	-2.26254	3.5587e-06	Slc39a3	0.653447	0.54727	0.567831	0.587343	-0.525107	-0.540732	-0.794444	-0.495608	Slc39a3	"solute carrier family 39 (zinc transporter), member 3"	106947	Slc39a3	5.56206	5.54352	12.5473	12.5425	5.79444	5.73202	4.80765	5.91414	13.1157	12.1851	12.36	12.5283	341.257	337.59	283.149	348.307	772.413	717.61	727.928	737.838
Arhgap36	2.26224	0.00534281	-2.26224	0.00534281	Arhgap36	1.24306	-0.0984294	0.510816	0.700061	-0.588876	-0.588876	-0.588876	-0.588876	Arhgap36	Rho GTPase activating protein 36	75404	Arhgap36	0.0135894	0	0.23879	0.226224	0	0.0150379	0.0393198	0	0.356014	0.140488	0.214309	0.244348	0	0.770753	2.01529	0	18.246	7.2001	10.9838	12.5234
Evc	2.26003	1.97452e-06	-2.26003	1.97452e-06	Evc	0.563394	0.652303	0.62011	0.516882	-0.456534	-0.579798	-0.574587	-0.741771	Evc	Ellis van Creveld gene syndrome	59056	Evc	11.2665	11.2389	25.4167	25.4002	12.3126	11.3043	11.3452	10.1038	24.9677	26.5548	25.9688	24.1756	914.201	839.35	842.393	750.199	1853.79	1971.63	1928.16	1795.02
Glb1	2.25898	1.40391e-07	-2.25898	1.40391e-07	Glb1	0.605826	0.631389	0.622583	0.49154	-0.52026	-0.62381	-0.637208	-0.570059	Glb1	"galactosidase, beta 1"	12091	Glb1	30.0841	30.0684	67.975	67.9238	31.5103	29.3279	29.0568	30.4412	68.7762	70.0057	69.5797	63.5382	1247.07	1155.37	1140.85	1195.06	2698.29	2765.19	2735.57	2511.5
Elmo1	2.25711	3.8875e-07	-2.25711	3.8875e-07	Elmo1	0.575928	0.591993	0.67973	0.5013	-0.526615	-0.596965	-0.546366	-0.679006	Elmo1	engulfment and cell motility 1	140580	Elmo1	2.46378	2.46174	5.5618	5.55642	2.56739	2.4452	2.53248	2.31003	5.51303	5.57476	5.92431	5.2351	249.251	237.392	245.866	224.266	535.215	541.208	575.153	508.242
Mylk3	2.25663	0.000330393	-2.25663	0.000330393	Mylk3	0.352652	0.583069	0.966934	0.44569	-0.58983	-0.386287	-0.806607	-0.565622	Mylk3	myosin light chain kinase 3	213435	Mylk3	0.540672	0.537812	1.23036	1.21364	0.53679	0.618126	0.4619	0.545873	1.03162	1.21027	1.5792	1.10034	23.4196	27.7471	20.1529	23.8158	45.0067	52.8008	68.8985	48.0064
Slc41a3	2.25423	0.000103658	-2.25423	0.000103658	Slc41a3	0.486771	0.786901	0.522512	0.549079	-0.54128	-0.45397	-0.438655	-0.911358	Slc41a3	"solute carrier family 41, member 3"	71699	Slc41a3	2.026	2.00901	4.54432	4.52875	2.07271	2.20202	2.22552	1.60374	4.22681	5.20428	4.33283	4.41336	76.9501	81.6998	82.627	59.5396	156.915	193.203	160.763	163.848
C8g	2.25415	0.00246511	-2.25415	0.00246511	C8g	0.0374678	0.939486	0.827934	0.540282	-0.50233	-0.895744	-0.626293	-0.320802	C8g	"complement component 8, gamma polypeptide"	69379	C8g	0.897435	0.888203	2.05816	2.00214	0.941429	0.716734	0.863915	1.06766	1.36862	2.55751	2.36721	1.9393	10.8734	8.47828	10.0765	13.8926	18.246	30.0004	29.9559	24.0032
Gsta4	2.25329	5.56618e-07	-2.25329	5.56618e-07	Gsta4	0.571007	0.552785	0.576091	0.644183	-0.539805	-0.653954	-0.679703	-0.470605	Gsta4	"glutathione S-transferase, alpha 4"	14860	Gsta4	43.1309	43.0559	97.0458	97.0175	44.4574	41.0754	40.3488	46.6418	96.0134	94.8083	96.3523	101.009	607.237	561.108	551.183	637.074	1311.28	1294.82	1316.06	1379.66
Thra	2.25289	2.04498e-06	-2.25289	2.04498e-06	Thra	0.560786	0.618365	0.642371	0.52203	-0.471918	-0.520141	-0.745763	-0.60573	Thra	thyroid hormone receptor alpha	21833	Thra	14.395	14.3581	32.3646	32.3473	15.5384	15.0276	12.852	14.162	31.7893	33.0837	33.6388	30.9467	573.78	554.942	474.602	522.956	1173.82	1221.62	1242.17	1142.76
Tnfsf12	2.24986	5.86876e-07	-2.24986	5.86876e-07	Tnfsf12	0.633065	0.627568	0.626104	0.452939	-0.604848	-0.496224	-0.60797	-0.630634	Tnfsf12	"tumor necrosis factor (ligand) superfamily, member 12"	21944	Tnfsf12	14.0836	14.0743	31.7086	31.6652	13.8812	14.9667	13.8512	13.6353	32.7398	32.6153	32.5822	28.897	374.165	403.447	373.378	367.535	882.44	879.085	878.246	778.912
Slc25a27	2.2475	0.00265684	-2.2475	0.00265684	Slc25a27	0.739733	0.91282	0.454941	0.229148	-0.54387	-1.01551	-0.126358	-0.650909	Slc25a27	"solute carrier family 25, member 27"	74011	Slc25a27	0.853873	0.833428	1.90399	1.87313	0.857031	0.618045	1.14467	0.795746	2.08641	2.35236	1.71265	1.46453	38.475	27.7471	51.39	35.7238	93.6626	105.602	76.8868	65.7479
Tmem175	2.24705	8.57064e-07	-2.24705	8.57064e-07	Tmem175	0.558607	0.571092	0.677532	0.528832	-0.539586	-0.584502	-0.498461	-0.713514	Tmem175	transmembrane protein 175	72392	Tmem175	4.72348	4.71619	10.6056	10.5975	4.86369	4.7146	5.00433	4.3113	10.4125	10.503	11.3072	10.1998	244.231	235.852	249.892	217.32	521.839	524.406	565.17	511.375
Adam10	2.24653	1.03723e-08	-2.24653	1.03723e-08	Adam10	0.594579	0.552458	0.537187	0.651178	-0.591833	-0.605032	-0.564798	-0.573739	Adam10	a disintegrin and metallopeptidase domain 10	11487	Adam10	68.6122	68.6081	154.203	154.131	68.2296	67.6082	69.5202	69.0907	155.281	150.813	149.225	161.494	5407.42	5358.28	5509.81	5475.66	12306.3	11952.2	11826.6	12798.9
Zbtb8a	2.24574	3.13108e-07	-2.24574	3.13108e-07	Zbtb8a	0.518439	0.658418	0.630808	0.526714	-0.571824	-0.518468	-0.671338	-0.572749	Zbtb8a	zinc finger and BTB domain containing 8a	73680	Zbtb8a	5.03308	5.02942	11.3051	11.2948	5.07062	5.26166	4.73265	5.06737	10.796	11.896	11.6705	10.8581	185.684	192.688	173.315	185.565	395.329	435.606	427.371	397.618
Cd82	2.24554	1.4516e-07	-2.24554	1.4516e-07	Cd82	0.590764	0.640259	0.552029	0.551076	-0.485245	-0.571592	-0.643495	-0.633794	Cd82	CD82 antigen	12521	Cd82	37.7973	37.7609	84.8209	84.7937	40.4231	38.0747	36.2236	36.468	85.2198	88.1942	82.9622	82.9074	1116.61	1039.75	991.524	1006.22	2354.95	2406.03	2306.6	2265.69
Cyp4v3	2.24314	8.64952e-07	-2.24314	8.64952e-07	Cyp4v3	0.606671	0.612203	0.471988	0.640175	-0.499807	-0.646184	-0.66505	-0.519996	Cyp4v3	"cytochrome P450, family 4, subfamily v, polypeptide 3"	102294	Cyp4v3	2.47078	2.46758	5.54069	5.53512	2.61362	2.36145	2.33077	2.5773	5.62763	5.64925	5.12604	5.75985	128.808	116.384	114.872	127.018	277.339	278.404	252.628	283.864
Spire2	2.24222	7.08469e-07	-2.24222	7.08469e-07	Spire2	0.693516	0.51277	0.548154	0.575418	-0.513399	-0.519659	-0.637378	-0.659422	Spire2	spire homolog 2 (Drosophila)	234857	Spire2	6.17824	6.1717	13.8538	13.8383	6.47434	6.44631	5.9412	5.85111	14.9456	13.1857	13.5131	13.7709	249.251	248.182	228.736	225.258	575.356	507.607	520.234	530.158
Zfp362	2.2396	3.58643e-06	-2.2396	3.58643e-06	Zfp362	0.536349	0.65214	0.596949	0.541045	-0.453637	-0.493063	-0.743278	-0.636504	Zfp362	zinc finger protein 362	230761	Zfp362	4.25031	4.23681	9.49386	9.48876	4.62984	4.50503	3.7877	4.07866	9.19563	9.9641	9.59012	9.22561	224.159	218.123	183.392	197.473	445.202	482.407	464.316	446.668
Dennd2d	2.23916	0.000120227	-2.23916	0.000120227	Dennd2d	0.414664	0.742582	0.820183	0.348485	-0.678663	-0.493703	-0.458858	-0.694691	Dennd2d	DENN/MADD domain containing 2D	72121	Dennd2d	0.387149	0.386104	0.873141	0.864549	0.360952	0.410325	0.420356	0.356964	0.770147	0.966689	1.02011	0.735617	25.092	28.5179	29.2222	24.8082	53.5215	67.199	70.894	51.1372
Igip	2.23685	1.88993e-07	-2.23685	1.88993e-07	Igip	0.590382	0.664944	0.473656	0.593956	-0.618433	-0.566566	-0.602605	-0.535335	Igip	IgA inducing protein	109169	Igip	2.26352	2.26296	5.06758	5.0619	2.20459	2.28529	2.22891	2.3353	5.09586	5.36615	4.6998	5.1085	46.8392	48.5574	47.3594	49.6163	108.259	114.002	99.8529	108.536
Ephb2	2.23469	3.14423e-08	-2.23469	3.14423e-08	Ephb2	0.564466	0.622348	0.627065	0.506266	-0.590033	-0.557217	-0.619466	-0.55343	Ephb2	Eph receptor B2	13844	Ephb2	7.83132	7.82997	17.5077	17.4975	7.7759	7.9548	7.61887	7.97571	17.3097	18.0183	18.0773	16.6253	653.239	668.243	639.856	669.82	1453.6	1513.22	1518.76	1396.36
Pde10a	2.23452	0.000324157	-2.23452	0.000324157	Pde10a	0.98399	0.674907	0.298656	0.362378	-0.579983	-0.579983	-0.579983	-0.579983	Pde10a	phosphodiesterase 10A	23984	Pde10a	0.00182183	0	0.227587	0.223452	0	0	0	0.00728734	0.295667	0.238649	0.183864	0.192167	0	0	0	0.992327	40.1411	32.4005	24.9632	26.0904
Hist1h3c	2.23179	0.0190919	-2.23179	0.0190919	Hist1h3c	0.934431	0.74494	0.286657	0.350368	-0.191326	-0.0873342	-0.508045	-1.52969	Hist1h3c	"histone cluster 1, H3c"	319148	Hist1h3c	0.817421	0.76351	1.73424	1.70399	0.998955	1.07362	0.802055	0.395055	2.17988	1.91157	1.39134	1.45416	5.01848	5.39527	4.03059	1.98465	10.9476	9.60014	6.98971	7.30532
Crls1	2.2312	4.99228e-06	-2.2312	4.99228e-06	Crls1	0.620181	0.570841	0.444486	0.680137	-0.69158	-0.63066	-0.425743	-0.567663	Crls1	cardiolipin synthase 1	66586	Crls1	18.5596	18.5157	41.3862	41.3122	17.1247	17.8633	20.5896	18.6606	42.5111	41.0818	37.6368	44.315	456.682	474.784	545.137	488.225	1108.14	1059.62	965.578	1139.63
Cldn34c1	2.22957	0.000379372	-2.22957	0.000379372	Cldn34c1	0.521936	0.338879	0.619489	0.833228	-0.540525	-0.62212	-0.272001	-0.878886	Cldn34c1	claudin 34C1	73061	Cldn34c1	2.47719	2.44945	5.50325	5.46123	2.51458	2.37631	3.029	1.98888	5.25168	4.62586	5.61907	6.51638	32.6202	30.8301	39.2982	25.8005	68.1183	60.0009	72.8927	84.533
Zfyve21	2.22942	7.59302e-07	-2.22942	7.59302e-07	Zfyve21	0.575035	0.492587	0.554925	0.690787	-0.669706	-0.500793	-0.597742	-0.545093	Zfyve21	"zinc finger, FYVE domain containing 21"	68520	Zfyve21	11.5404	11.5295	25.736	25.704	10.8219	12.1661	11.3754	11.7982	25.6453	24.2208	25.2903	27.7877	216.631	243.558	227.728	236.174	513.32	484.807	506.254	556.248
A430033K04Rik	2.22922	8.16623e-05	-2.22922	8.16623e-05	A430033K04Rik	0.405962	0.847981	0.625067	0.434064	-0.779744	-0.524931	-0.529703	-0.478696	A430033K04Rik	RIKEN cDNA A430033K04 gene	243308	A430033K04Rik	1.41702	1.41242	3.17287	3.1486	1.22833	1.46562	1.46078	1.51335	2.79414	3.79585	3.25241	2.8491	65.2403	77.8461	77.5888	80.3785	148.401	201.603	172.746	151.325
Tbx18	2.22506	1.10638e-07	-2.22506	1.10638e-07	Tbx18	0.618972	0.483299	0.59237	0.613051	-0.643212	-0.565933	-0.528868	-0.569679	Tbx18	T-box18	76365	Tbx18	7.47425	7.47118	16.6358	16.6238	7.13566	7.52831	7.72423	7.50879	17.1155	15.5793	16.8028	17.0454	577.126	608.895	624.741	607.304	1384.26	1260.02	1359	1378.62
Fetub	2.22408	0.00334197	-2.22408	0.00334197	Fetub	0.707238	0.524144	0.66778	0.407256	-0.749465	-0.782757	-0.898386	0.124191	Fetub	fetuin beta	59083	Fetub	2.03432	1.94699	4.34493	4.33026	1.72714	1.68774	1.55775	3.16464	4.74066	4.17563	4.61276	3.85066	39.3115	40.8499	36.2753	73.4322	105.827	93.6013	104.846	91.8383
Pcdhga3	2.22328	0.000147908	-2.22328	0.000147908	Pcdhga3	0.382988	0.90211	0.323179	0.6971	-0.576344	-0.576344	-0.576344	-0.576344	Pcdhga3	"protocadherin gamma subfamily A, 3"	93711	Pcdhga3	0.0166542	0	0.225344	0.222328	0.0197122	0	0.0237016	0.023203	0.194441	0.27865	0.186545	0.241738	1.59858	0	1.92214	1.88166	15.768	22.5969	15.128	19.604
Cbx6	2.22302	7.24014e-07	-2.22302	7.24014e-07	Cbx6	0.583769	0.620878	0.560872	0.539526	-0.505219	-0.639674	-0.686925	-0.473226	Cbx6	chromobox 6	494448	Cbx6	19.5961	19.5586	43.4886	43.4791	20.5458	18.7175	18.1144	21.0065	43.706	44.8448	43.0178	42.386	1947.52	1774.25	1717.07	1991.19	4142.79	4250.73	4077.62	4017.74
Tbl1xr1	2.22246	7.8396e-06	-2.22246	7.8396e-06	Tbl1xr1	0.465481	0.603362	0.534988	0.700479	-0.427223	-0.73679	-0.542189	-0.598108	Tbl1xr1	transducin (beta)-like 1X-linked receptor 1	81004	Tbl1xr1	2.08234	2.07617	4.62259	4.6142	2.30183	1.85731	2.12552	2.04471	4.2737	4.7023	4.48464	5.02974	329.547	265.91	304.309	292.736	611.848	673.21	642.054	720.096
Adi1	2.22243	1.26377e-06	-2.22243	1.26377e-06	Adi1	0.610175	0.532201	0.605458	0.556444	-0.448087	-0.641844	-0.696385	-0.517961	Adi1	acireductone dioxygenase 1	104923	Adi1	15.2218	15.1865	33.7598	33.751	16.5953	14.5097	13.9714	15.8107	34.5584	32.7402	34.4456	33.295	441.627	386.147	371.822	420.747	919.597	871.212	916.65	886.031
Tmem196	2.21871	0.000109212	-2.21871	0.000109212	Tmem196	0.726989	0.433705	0.461502	0.67724	-0.794319	-0.381398	-0.713638	-0.410082	Tmem196	transmembrane protein 196	217951	Tmem196	0.139475	0.138379	0.308249	0.307022	0.118852	0.158237	0.125688	0.155122	0.341166	0.278406	0.283822	0.329602	7.52773	10.0198	8.06117	9.92327	21.8952	18.0003	17.9735	20.8723
Gja4	2.2187	0.0162327	-2.2187	0.0162327	Gja4	0.838501	0.956444	0.401673	0.102816	0.146085	-0.819944	-0.433296	-1.19228	Gja4	"gap junction protein, alpha 4"	14612	Gja4	0.180866	0.170348	0.38845	0.377952	0.280778	0.143734	0.187911	0.111039	0.453734	0.492386	0.335199	0.272482	7.52773	3.85377	5.03823	2.97698	12.164	13.2002	8.98677	7.30532
Xk	2.21581	0.000203179	-2.21581	0.000203179	Xk	0.505453	0.659925	0.458858	0.671432	-0.860868	-0.737834	-0.323705	-0.373262	Xk	X-linked Kx blood group	22439	Xk	0.519942	0.513418	1.14001	1.13764	0.420814	0.458276	0.61065	0.59003	1.08491	1.20752	1.05043	1.21719	36.8022	40.0792	53.4053	51.601	94.879	105.602	91.8647	106.449
Fam189a2	2.21556	0.00342943	-2.21556	0.00342943	Fam189a2	0.13196	0.54536	0.984669	0.633348	-0.73035	-0.941463	-0.139774	-0.48375	Fam189a2	"family with sequence similarity 189, member A2"	381217	Fam189a2	0.35966	0.351943	0.796942	0.779748	0.315759	0.272775	0.475485	0.374619	0.574033	0.764509	1.03664	0.812587	13.3826	11.5613	20.1529	15.8772	24.328	32.4005	43.9353	34.4394
Pfn2	2.21335	3.46829e-06	-2.21335	3.46829e-06	Pfn2	0.64443	0.439519	0.52385	0.684667	-0.450552	-0.578625	-0.637602	-0.625686	Pfn2	profilin 2	18645	Pfn2	6.74596	6.73694	14.9449	14.9112	7.33429	6.71126	6.44244	6.49587	15.6668	13.5924	14.4106	16.1099	240.887	220.435	211.606	213.35	514.536	446.406	473.303	529.114
Il6ra	2.21239	8.346e-05	-2.21239	8.346e-05	Il6ra	0.60091	0.699699	0.468508	0.5221	-0.279249	-0.525782	-0.708665	-0.777521	Il6ra	"interleukin 6 receptor, alpha"	16194	Il6ra	3.7016	3.66802	8.12998	8.1151	4.49573	3.78954	3.33836	3.18277	8.27474	8.86121	7.54914	7.83484	255.106	215.04	189.438	180.603	469.53	502.807	428.369	444.581
Peg13	2.2099	8.14811e-06	-2.2099	8.14811e-06	Peg13	0.527206	0.654237	0.476905	0.629622	-0.665223	-0.488195	-0.42101	-0.71354	Peg13	paternally expressed 13	353342	Peg13	1.30403	1.29945	2.87529	2.87166	1.21813	1.37716	1.44281	1.17801	2.78388	3.04012	2.68849	2.98869	99.5333	112.53	117.895	96.2557	227.466	248.404	219.676	244.206
Pde4d	2.20966	5.17627e-06	-2.20966	5.17627e-06	Pde4d	0.480179	0.579671	0.674925	0.552867	-0.622044	-0.588007	-0.686792	-0.390799	Pde4d	"phosphodiesterase 4D, cAMP specific"	238871	Pde4d	1.32717	1.32321	2.92727	2.92384	1.27802	1.30853	1.22193	1.5002	2.74372	2.93961	3.14025	2.8855	158.082	161.858	151.147	185.565	339.375	363.605	388.428	356.917
Serpinb1a	2.2093	0.000142941	-2.2093	0.000142941	Serpinb1a	0.632825	0.371189	0.780535	0.502634	-0.546314	-0.295687	-0.748579	-0.696603	Serpinb1a	"serine (or cysteine) peptidase inhibitor, clade B, member 1a"	66222	Serpinb1a	2.11009	2.09409	4.65224	4.62649	2.13141	2.53579	1.85259	1.92055	4.8264	4.0259	5.34673	4.40993	66.0767	78.6168	57.4359	59.5396	149.617	124.802	165.756	136.714
Fam63b	2.20726	6.72098e-07	-2.20726	6.72098e-07	Fam63b	0.610508	0.512976	0.530654	0.630379	-0.622536	-0.617169	-0.437327	-0.607484	Fam63b	"family with sequence similarity 63, member B"	235461	Fam63b	8.67807	8.66532	19.1382	19.1266	8.36199	8.39316	9.50743	8.44969	19.6559	18.371	18.5975	19.9285	1190.22	1194.67	1353.27	1202.7	2797.72	2614.84	2647.1	2836.55
Nfam1	2.20716	0.0011159	-2.20716	0.0011159	Nfam1	0.567717	1.0957	0.389833	0.231131	-0.503375	-0.469353	-0.597306	-0.714349	Nfam1	Nfat activating molecule with ITAM motif 1	74039	Nfam1	0.0933	0.0820678	0.25035	0.243757	0.115747	0.118509	0.108451	0.0304928	0.243187	0.350655	0.214977	0.192583	7.52773	7.70753	7.05353	1.98465	15.8132	22.8003	13.9794	12.5234
Peli3	2.20481	2.54727e-05	-2.20481	2.54727e-05	Peli3	0.659899	0.658721	0.659541	0.303146	-0.493475	-0.611498	-0.504959	-0.671374	Peli3	pellino 3	240518	Peli3	1.29202	1.29031	2.86052	2.84489	1.36091	1.25401	1.35012	1.20303	3.02712	3.02465	3.02637	2.36394	42.6571	39.3084	42.3212	37.7084	94.879	94.8014	94.8603	74.0968
Rnaset2b	2.20474	0.278572	-2.20474	0.278572	Rnaset2b	0.552474	0.507315	0.538809	0.682618	0.401973	0.49541	-3.43693	0.25833	Rnaset2b	ribonuclease T2B	68195	Rnaset2b	3.29907	2.21108	4.88016	4.87485	4.33799	4.62824	0.303154	3.92688	4.81497	4.66659	4.76958	5.26952	63.5621	67.8223	4.44242	57.5384	70.5432	68.3693	69.886	77.2113
Tecpr2	2.20459	4.3324e-06	-2.20459	4.3324e-06	Tecpr2	0.608224	0.577281	0.627439	0.468071	-0.704483	-0.653592	-0.460208	-0.462732	Tecpr2	tectonin beta-propeller repeat containing 2	104859	Tecpr2	2.00404	1.99821	4.40919	4.40522	1.82068	1.88605	2.15659	2.15282	4.5227	4.42673	4.58334	4.104	249.251	258.202	295.24	294.721	619.147	606.009	628.075	562.51
Cfi	2.20406	0.0408334	-2.20406	0.0408334	Cfi	0.277451	-0.479078	1.5776	0.90435	-0.570081	-0.570081	-0.570081	-0.570081	Cfi	complement component factor i	12630	Cfi	0.0398309	0.0374882	0.25186	0.220406	0.0247449	0.0456026	0.0596187	0.0293575	0.179942	0.106511	0.443115	0.277874	0.836414	1.54151	2.01529	0.992327	6.08199	3.60005	14.9779	9.39256
Mxi1	2.20401	1.25451e-06	-2.20401	1.25451e-06	Mxi1	0.522577	0.463591	0.652021	0.642072	-0.499944	-0.652054	-0.612595	-0.515667	Mxi1	"MAX interactor 1, dimerization protein"	17859	Mxi1	5.25701	5.25184	11.5928	11.5751	5.51341	4.9617	5.09928	5.45365	11.2003	10.7516	12.2517	12.1675	484.284	434.705	449.41	479.294	975.551	944.414	1067.43	1062.4
Hbp1	2.20211	5.19386e-07	-2.20211	5.19386e-07	Hbp1	0.516687	0.529785	0.617456	0.613849	-0.473303	-0.632792	-0.651503	-0.520178	Hbp1	high mobility group box transcription factor 1	73389	Hbp1	23.9198	23.8876	52.6304	52.6032	25.5337	22.8614	22.5668	24.7174	50.7143	51.1768	54.3832	54.2474	1264.66	1132.24	1117.48	1223.54	2510.65	2534.44	2692.04	2685.23
Pla2g7	2.20123	0.0245863	-2.20123	0.0245863	Pla2g7	0.413723	0.979126	0.883797	-1.93618e-05	-0.126677	0.00322531	-0.858055	-1.29512	Pla2g7	"phospholipase A2, group VII (platelet-activating factor acetylhydrolase, plasma)"	27226	Pla2g7	0.339618	0.318216	0.725723	0.700467	0.432435	0.473179	0.260468	0.192391	0.628923	0.930681	0.871172	0.472116	13.3826	14.6443	8.06117	5.95396	19.4624	28.8004	26.9603	14.6106
Mta1	2.19836	2.66715e-09	-2.19836	2.66715e-09	Mta1	0.58671	0.552613	0.596099	0.537439	-0.573608	-0.551632	-0.537678	-0.609943	Mta1	metastasis associated 1	116870	Mta1	21.0994	21.0956	46.3823	46.3758	21.0169	21.3395	21.5469	20.4942	46.9742	45.877	47.2809	45.397	976.932	991.959	1001.6	952.634	2183.43	2132.43	2197.76	2110.19
Abca9	2.19759	2.87513e-06	-2.19759	2.87513e-06	Abca9	0.410736	0.718343	0.573437	0.569326	-0.642102	-0.558619	-0.531445	-0.539676	Abca9	"ATP-binding cassette, sub-family A (ABC1), member 9"	217262	Abca9	2.78946	2.78818	6.14467	6.12727	2.64851	2.80629	2.85965	2.84338	5.49462	6.80043	6.15057	6.13307	290.236	307.53	313.378	311.591	602.117	745.211	674.007	672.09
Mmp19	2.19697	0.000379073	-2.19697	0.000379073	Mmp19	0.616782	0.782883	0.288153	0.583216	-0.453921	-0.928464	-0.47982	-0.40883	Mmp19	matrix metallopeptidase 19	58223	Mmp19	0.983154	0.973373	2.15449	2.13847	1.05329	0.758047	1.03455	1.08673	2.21239	2.48235	1.76171	2.16151	59.3854	43.9329	57.4359	61.5243	125.289	139.202	98.8544	125.234
Syngr1	2.19656	5.40809e-05	-2.19656	5.40809e-05	Syngr1	0.481974	0.500509	0.7184	0.569613	-0.336498	-0.647165	-0.793696	-0.493137	Syngr1	synaptogyrin 1	20972	Syngr1	11.163	11.0852	24.4008	24.3494	13.0113	10.4906	9.47742	11.6726	22.9459	23.2426	27.0319	24.383	175.647	137.965	122.933	149.841	358.837	400.806	437.356	391.357
Mcoln1	2.19612	4.89875e-08	-2.19612	4.89875e-08	Mcoln1	0.596709	0.573156	0.570439	0.529612	-0.526659	-0.53819	-0.660178	-0.54489	Mcoln1	mucolipin 1	94178	Mcoln1	24.1699	24.1532	53.0508	53.0435	24.8464	24.6486	22.6501	24.5344	54.1291	53.2526	53.1524	51.6693	807.976	801.583	736.59	797.831	1760.13	1731.62	1728.45	1680.22
2010300C02Rik	2.19595	0.000884155	-2.19595	0.000884155	2010300C02Rik	0.340039	0.789961	0.261721	0.877974	-0.733576	-0.318304	-0.733576	-0.48424	2010300C02Rik	RIKEN cDNA 2010300C02 gene	72097	2010300C02Rik	0.0875985	0.0784436	0.250723	0.2464	0.044529	0.133355	0.0536439	0.118866	0.21047	0.287495	0.199349	0.30558	3.34566	10.0198	4.03059	8.93094	15.8132	21.6003	14.9779	22.9596
Entpd2	2.19547	0.00104522	-2.19547	0.00104522	Entpd2	0.100764	0.64949	0.912162	0.606648	-0.439638	-0.715201	-0.385135	-0.729092	Entpd2	ectonucleoside triphosphate diphosphohydrolase 2	12496	Entpd2	0.712492	0.708332	1.58627	1.55512	0.77385	0.639299	0.803644	0.633173	1.12547	1.64633	1.9751	1.59816	24.256	20.0396	25.1912	19.8465	35.2755	51.6007	61.9088	50.0936
Cxcl14	2.19513	0.00446616	-2.19513	0.00446616	Cxcl14	0.350233	0.330673	0.419051	1.16866	-0.552743	-1.01869	-0.391036	-0.306145	Cxcl14	chemokine (C-X-C motif) ligand 14	57266	Cxcl14	0.401763	0.394906	0.894815	0.86687	0.39887	0.28878	0.44618	0.473222	0.745855	0.735811	0.782295	1.3153	11.7098	8.47828	13.0994	13.8926	21.8952	21.6003	22.9662	38.6138
Os9	2.19346	2.55045e-07	-2.19346	2.55045e-07	Os9	0.595681	0.601925	0.567344	0.501466	-0.502535	-0.532292	-0.678009	-0.55358	Os9	amplified in osteosarcoma	216440	Os9	21.202	21.1796	46.4742	46.4567	22.1414	21.6894	19.6057	21.3717	47.4025	47.6081	46.4805	44.4058	1487.14	1457.49	1322.03	1437.88	3199.13	3218.45	3148.36	3003.53
BC052688	2.19186	0.0585129	-2.19186	0.0585129	BC052688	0.43001	0.925021	0.507746	0.40154	-1.30087	0.664638	-0.327224	-1.30087	BC052688	cDNA sequence BC052688	432812	BC052688	0.190525	0.155211	0.368869	0.364759	0.0978107	0.390549	0.196379	0.0773621	0.331929	0.467798	0.350305	0.325443	2.50924	10.0198	5.03823	1.98465	8.51479	12.0002	8.98677	8.34894
Tmem119	2.1918	2.8462e-06	-2.1918	2.8462e-06	Tmem119	0.617738	0.653998	0.540036	0.452462	-0.441134	-0.609643	-0.676472	-0.536985	Tmem119	transmembrane protein 119	231633	Tmem119	9.22812	9.21114	20.2179	20.189	10.0443	8.93703	8.53249	9.39865	20.9253	21.4579	19.8281	18.6603	340.421	302.906	289.195	318.537	709.16	727.21	672.01	632.432
Gm15708	2.1916	0.00897606	-2.1916	0.00897606	Gm15708	0.298416	0.930932	1.06422	-0.0296047	-0.464387	-0.997455	-0.458801	-0.343319	Gm15708	predicted gene 15708	100504231	Gm15708	0.335907	0.331066	0.760533	0.725562	0.355222	0.245488	0.3566	0.386318	0.602735	0.9344	1.02484	0.480156	10.037	6.93678	10.0765	10.9156	17.0296	26.4004	28.9574	13.567
Btbd2	2.19126	2.54373e-06	-2.19126	2.54373e-06	Btbd2	0.62822	0.651942	0.497816	0.485543	-0.478921	-0.624291	-0.676834	-0.483475	Btbd2	BTB (POZ) domain containing 2	208198	Btbd2	8.22657	8.21177	18.0183	17.9941	8.72196	7.88594	7.6039	8.69447	18.7887	19.1002	17.1649	17.0195	444.972	402.333	387.944	443.57	958.522	974.414	875.71	868.29
Acrbp	2.18638	0.00328126	-2.18638	0.00328126	Acrbp	0.763109	0.91695	0.363984	0.213049	-0.445589	-0.946221	-0.144538	-0.720745	Acrbp	proacrosin binding protein	54137	Acrbp	0.967458	0.946622	2.11055	2.06968	1.02779	0.726439	1.26628	0.849325	2.37552	2.64283	1.8014	1.62246	20.9104	13.8736	24.1835	16.8696	49.8723	57.6008	39.9412	32.3521
Dync1h1	2.18572	9.83244e-06	-2.18572	9.83244e-06	Dync1h1	0.441583	0.717052	0.602658	0.494928	-0.723477	-0.560743	-0.472875	-0.499125	Dync1h1	dynein cytoplasmic 1 heavy chain 1	13424	Dync1h1	33.4001	33.3255	73.0374	72.8403	29.8391	33.4021	35.4997	34.8596	66.912	80.9894	74.8156	69.4324	7652.35	8566.15	9104.09	8939.87	17159.7	20769.9	19186.7	17806.2
Gjb5	2.18445	2.24251e-07	-2.18445	2.24251e-07	Gjb5	0.489307	0.600889	0.661069	0.503268	-0.549589	-0.575372	-0.529114	-0.600459	Gjb5	"gap junction protein, beta 5"	14622	Gjb5	12.9449	12.9427	28.3068	28.2726	13.0693	12.8378	13.2561	12.6165	26.8529	29.0122	30.248	27.114	354.64	348.38	359.73	342.353	728.622	787.211	820.791	735.75
2810408A11Rik	2.18209	0.0125751	-2.18209	0.0125751	2810408A11Rik	0.458897	0.631976	1.06716	0.0933959	-0.566944	-0.421945	-0.0352954	-1.22724	2810408A11Rik	RIKEN cDNA 2810408A11 gene	70419	2810408A11Rik	0.493487	0.473117	1.06341	1.03238	0.471778	0.521659	0.681993	0.298517	0.960609	1.08305	1.46437	0.745624	12.5462	13.8736	18.1376	7.93861	25.5444	28.8004	38.9426	19.8287
Phyh	2.18161	0.000144402	-2.18161	0.000144402	Phyh	0.609025	0.566236	0.637793	0.437736	-0.636455	-0.597999	-0.803068	-0.213269	Phyh	phytanoyl-CoA hydroxylase	16922	Phyh	7.44037	7.35474	16.0675	16.0452	6.98818	7.17696	6.22599	9.37035	16.5688	16.0846	16.9025	14.7139	160.592	164.941	143.086	215.335	380.733	369.605	388.428	338.132
Scgb3a1	2.17656	0.0857823	-2.17656	0.0857823	Scgb3a1	0.365846	1.50577	-0.771927	1.14441	-0.771927	-0.771927	-0.771927	0.0716793	Scgb3a1	"secretoglobin, family 3A, member 1"	68662	Scgb3a1	0.0448633	0	0.270602	0	0	0	0	0.179453	0.220041	0.484903	0	0.377464	0	0	0	0.992327	1.2164	3.60005	0	2.08723
Ezh1	2.17429	1.00015e-07	-2.17429	1.00015e-07	Ezh1	0.53846	0.633233	0.504627	0.564771	-0.541889	-0.507555	-0.632704	-0.558942	Ezh1	enhancer of zeste 1 polycomb repressive complex 2 subunit	14055	Ezh1	5.33296	5.33029	11.5959	11.5896	5.39865	5.52867	5.06929	5.33521	11.4157	12.1908	11.1511	11.6258	390.605	400.021	366.783	386.015	825.934	882.013	806.812	841.156
Xrra1	2.17407	0.0385595	-2.17407	0.0385595	Xrra1	1.33176	-0.594698	0.840516	0.663222	-0.530546	-0.724179	-0.261896	-0.724179	Xrra1	X-ray radiation resistance associated 1	446101	Xrra1	0.101949	0.098431	0.270657	0.243577	0.114364	0.0878184	0.137772	0.0678409	0.415814	0.10939	0.295815	0.261607	5.01848	3.85377	6.04588	2.97698	18.246	4.80007	12.9809	11.4798
Tspan15	2.1738	5.28327e-08	-2.1738	5.28327e-08	Tspan15	0.629293	0.521173	0.570239	0.519728	-0.528072	-0.522349	-0.617609	-0.572403	Tspan15	tetraspanin 15	70423	Tspan15	15.0151	15.0098	32.644	32.6282	15.3468	15.4078	14.4233	14.8824	34.231	31.7594	32.8581	31.7276	943.475	947.256	886.729	914.925	2104.37	1952.43	2020.03	1950.52
C1s2	2.17359	0.000181002	-2.17359	0.000181002	C1s2	0.699899	0.542834	0.277605	0.719828	-0.49256	-0.832954	-0.446298	-0.468355	C1s2	"complement component 1, s subcomponent 2"	317677	C1s2	0.126451	0.125723	0.275269	0.27327	0.131743	0.104054	0.136036	0.133972	0.301088	0.27003	0.224683	0.305276	5.8549	4.62452	6.04588	5.95396	13.3804	12.0002	9.98529	13.567
Ak5	2.17201	1.0715e-07	-2.17201	1.0715e-07	Ak5	0.588254	0.63366	0.536009	0.480143	-0.603092	-0.551493	-0.572287	-0.511194	Ak5	adenylate kinase 5	229949	Ak5	15.6965	15.6923	34.1108	34.0839	15.2254	15.7798	15.554	16.2268	34.7696	35.8813	33.533	32.2593	797.939	827.018	815.186	850.424	1822.16	1880.43	1757.41	1690.66
Fam122b	2.17149	6.93262e-07	-2.17149	6.93262e-07	Fam122b	0.659734	0.558168	0.469639	0.549836	-0.611723	-0.538181	-0.469155	-0.618317	Fam122b	"family with sequence similarity 122, member B"	78755	Fam122b	3.91944	3.91593	8.51277	8.50343	3.77631	3.9738	4.16855	3.75909	9.11621	8.4965	7.9908	8.44757	254.27	260.515	290.202	258.997	594.819	589.208	552.187	582.339
Fam188b	2.17129	0.00101235	-2.17129	0.00101235	Fam188b	0.294183	0.426871	0.575189	0.940857	-0.466946	-0.842106	-0.669567	-0.25848	Fam188b	"family with sequence similarity 188, member B"	330323	Fam188b	1.33383	1.31857	2.90473	2.86298	1.40571	1.08383	1.22152	1.62424	2.38242	2.61193	2.89474	3.72981	71.0952	71.68	59.4511	69.4629	160.565	168.002	164.757	202.462
Tmem98	2.17027	6.22846e-07	-2.17027	6.22846e-07	Tmem98	0.533116	0.575425	0.613847	0.513364	-0.484728	-0.615762	-0.659514	-0.475748	Tmem98	transmembrane protein 98	103743	Tmem98	111.532	111.36	241.769	241.681	117.238	107.059	103.861	117.97	237.394	244.459	251.057	234.166	2522.62	2303.78	2234.96	2538.37	5107.66	5259.68	5402.04	5038.58
Tm4sf1	2.16985	9.14028e-07	-2.16985	9.14028e-07	Tm4sf1	0.569643	0.548427	0.578513	0.538602	-0.498334	-0.589916	-0.696148	-0.450789	Tm4sf1	transmembrane 4 superfamily member 1	17112	Tm4sf1	253.229	252.699	548.353	548.319	263.515	247.307	229.751	272.344	552.457	544.392	555.864	540.697	8093.14	7595.77	7056.55	8364.32	16966.3	16718.6	17071.9	16606
Dock6	2.1697	7.87125e-06	-2.1697	7.87125e-06	Dock6	0.481887	0.691943	0.653623	0.407537	-0.544348	-0.652664	-0.579953	-0.458025	Dock6	dedicator of cytokinesis 6	319899	Dock6	3.22656	3.22275	7.01567	6.9924	3.25508	3.01964	3.17573	3.45579	6.62963	7.66871	7.4677	6.29662	373.877	346.839	364.768	396.931	761.465	880.813	857.737	723.227
Tmem25	2.16946	0.0981663	-2.16946	0.0981663	Tmem25	0.718898	1.69934	-0.681378	0.497814	-0.71457	0.0605037	-1.30527	-0.275332	Tmem25	transmembrane protein 25	71687	Tmem25	0.172565	0.157554	0.428097	0.364001	0.150598	0.257715	0.0777519	0.204194	0.406758	0.802561	0.154103	0.348966	5.8549	10.0198	3.02294	7.93861	15.8132	31.2004	5.99118	13.567
Cyp39a1	2.16567	5.39678e-06	-2.16567	5.39678e-06	Cyp39a1	0.683881	0.436558	0.577781	0.531401	-0.627002	-0.536216	-0.650628	-0.415778	Cyp39a1	"cytochrome P450, family 39, subfamily a, polypeptide 1"	56050	Cyp39a1	4.84526	4.83526	10.4915	10.4716	4.60754	4.9068	4.5327	5.33401	11.431	9.63014	10.6205	10.2845	241.724	257.432	237.805	279.836	599.684	505.207	557.179	539.55
Mast1	2.16331	3.26345e-06	-2.16331	3.26345e-06	Mast1	0.468639	0.613127	0.554371	0.590339	-0.557483	-0.62655	-0.654937	-0.387507	Mast1	microtubule associated serine/threonine kinase 1	56527	Mast1	0.570775	0.569271	1.23239	1.23151	0.56893	0.542335	0.531768	0.640069	1.15865	1.2807	1.22959	1.26063	48.512	46.2452	45.3441	54.578	98.7947	109.202	104.846	107.493
Mpst	2.16246	6.13464e-07	-2.16246	6.13464e-07	Mpst	0.465407	0.583533	0.635612	0.540796	-0.448778	-0.585259	-0.608217	-0.583094	Mpst	mercaptopyruvate sulfurtransferase	246221	Mpst	14.283	14.2692	30.8853	30.8566	15.3737	13.986	13.7652	14.007	28.9718	31.4438	32.5996	30.526	303.618	277.471	274.08	276.859	576.573	621.609	645.05	607.385
Zfp521	2.16184	3.66061e-07	-2.16184	3.66061e-07	Zfp521	0.597105	0.600842	0.465018	0.56156	-0.557008	-0.561474	-0.46856	-0.637483	Zfp521	zinc finger protein 521	225207	Zfp521	2.19015	2.18827	4.73407	4.7307	2.18694	2.18018	2.32521	2.06829	4.86698	4.8796	4.44117	4.74853	235.032	234.309	249.896	222.281	523.051	524.408	477.297	510.329
Efna1	2.16127	5.8473e-06	-2.16127	5.8473e-06	Efna1	0.652951	0.474784	0.546243	0.549784	-0.490962	-0.583561	-0.725266	-0.423973	Efna1	ephrin A1	13636	Efna1	10.3617	10.3303	22.3483	22.3266	10.8062	10.1344	9.1863	11.3198	23.8795	21.1053	22.177	22.2315	250.088	234.309	212.613	261.974	552.245	488.407	513.244	514.503
Wipf1	2.16028	5.75499e-06	-2.16028	5.75499e-06	Wipf1	0.679564	0.588443	0.44993	0.504496	-0.455919	-0.467699	-0.674617	-0.624198	Wipf1	"WAS/WASL interacting protein family, member 1"	215280	Wipf1	1.45725	1.45406	3.14691	3.14118	1.55809	1.54542	1.33893	1.38655	3.423	3.21349	2.91931	3.03184	120.444	119.467	102.78	107.171	263.958	248.404	225.668	233.77
Reck	2.15942	2.31105e-05	-2.15942	2.31105e-05	Reck	0.592615	0.506862	0.501299	0.620511	-0.289213	-0.628213	-0.621992	-0.68187	Reck	reversion-inducing-cysteine-rich protein with kazal motifs	53614	Reck	1.61119	1.60153	3.46063	3.45837	1.92593	1.52262	1.5292	1.46703	3.54893	3.34413	3.33126	3.61822	147.209	116.384	116.887	112.133	271.257	255.604	254.625	276.559
Intu	2.15862	1.20631e-06	-2.15862	1.20631e-06	Intu	0.598374	0.584981	0.596082	0.440788	-0.644343	-0.609808	-0.496178	-0.469896	Intu	inturned planar cell polarity protein	380614	Intu	2.28855	2.28557	4.9388	4.9337	2.14841	2.20046	2.38078	2.42455	5.08408	5.0371	5.07601	4.558	240.051	245.87	266.019	270.905	568.058	562.808	567.165	509.285
Phf1	2.15752	1.73512e-07	-2.15752	1.73512e-07	Phf1	0.554926	0.513781	0.653627	0.496417	-0.562046	-0.606468	-0.54787	-0.502366	Phf1	PHD finger protein 1	21652	Phf1	9.66826	9.66505	20.8714	20.8526	9.61588	9.32431	9.71083	10.022	20.856	20.2696	22.3328	20.0271	388.933	376.898	392.982	405.862	844.18	820.812	903.669	809.847
Ifitm6	2.15625	0.0029063	-2.15625	0.0029063	Ifitm6	0.435783	0.416229	0.150661	1.21438	-0.554264	-0.554264	-0.554264	-0.554264	Ifitm6	interferon induced transmembrane protein 6	213002	Ifitm6	0	0	0.224579	0.215625	0	0	0	0	0.198625	0.195951	0.163006	0.340734	0	0	0	0	1.2164	1.20002	0.998529	2.08723
Hyal3	2.15491	0.0643715	-2.15491	0.0643715	Hyal3	1.57558	1.09658	0.153257	-0.610163	-0.424258	-0.610163	-0.570673	-0.610163	Hyal3	hyaluronoglucosaminidase 3	109685	Hyal3	0.0906549	0.0887416	0.255525	0.205662	0.113753	0.0786129	0.102775	0.0674785	0.45496	0.326424	0.169751	0.0709663	3.34566	2.31226	3.02294	1.98465	13.3804	9.60014	4.99265	2.08723
Herc3	2.1549	7.84934e-06	-2.1549	7.84934e-06	Herc3	0.577113	0.503213	0.599604	0.535313	-0.70677	-0.56328	-0.347048	-0.598145	Herc3	hect domain and RLD 3	73998	Herc3	3.50554	3.49097	7.52519	7.52269	3.13979	3.46813	4.02891	3.38532	7.64518	7.26343	7.7653	7.42685	256.779	283.637	329.5	276.859	625.229	594.009	635.065	607.385
2410018L13Rik	2.15387	0.00382406	-2.15387	0.00382406	2410018L13Rik	0.692611	0.287758	0.495228	0.738269	-0.989842	-0.322022	-0.0556677	-0.846334	2410018L13Rik	RIKEN cDNA 2410018L13 gene	69732	2410018L13Rik	1.56099	1.50772	3.27191	3.24744	1.11419	1.77008	2.12899	1.23072	3.57625	2.70119	3.11896	3.69124	24.256	38.5377	46.3517	26.7928	77.8495	58.8008	67.9	80.3585
Tmed3	2.15357	2.2535e-06	-2.15357	2.2535e-06	Tmed3	0.534118	0.549662	0.59329	0.536388	-0.458961	-0.508951	-0.735367	-0.51018	Tmed3	transmembrane emp24 domain containing 3	66111	Tmed3	34.4898	34.3973	74.0871	74.077	36.7234	35.4727	30.3205	35.4425	73.0953	73.8871	76.1556	73.2104	744.409	719.113	614.664	718.444	1481.57	1497.62	1543.73	1484.02
Igsf8	2.1534	5.20527e-08	-2.1534	5.20527e-08	Igsf8	0.594014	0.560093	0.578386	0.480736	-0.499831	-0.538782	-0.604035	-0.570581	Igsf8	"immunoglobulin superfamily, member 8"	140559	Igsf8	36.2969	36.2839	78.169	78.1337	37.6541	36.6511	35.0303	35.8521	80.3697	78.5021	79.5038	74.3006	1380.92	1344.19	1284.75	1314.83	2947.33	2878.84	2915.71	2724.89
Sema6d	2.15193	1.31624e-06	-2.15193	1.31624e-06	Sema6d	0.500912	0.569161	0.666202	0.474987	-0.496451	-0.66222	-0.497828	-0.554764	Sema6d	"sema domain, transmembrane domain (TM), and cytoplasmic domain, (semaphorin) 6D"	214968	Sema6d	2.99778	2.99455	6.45261	6.44406	3.11386	2.77586	3.11089	2.99051	6.21635	6.51749	6.97096	6.10564	319.51	289.032	318.416	304.644	637.393	673.21	719.94	630.345
Wdr90	2.15176	8.75527e-07	-2.15176	8.75527e-07	Wdr90	0.579448	0.625228	0.587941	0.418412	-0.507389	-0.551357	-0.519205	-0.633079	Wdr90	WD repeat domain 90	106618	Wdr90	4.07132	4.06899	8.76851	8.75547	4.19898	4.07294	4.16473	3.84864	8.91896	9.20652	8.97162	7.97696	444.972	431.622	441.349	407.846	945.141	975.614	950.737	845.33
F8	2.15094	0.00327498	-2.15094	0.00327498	F8	0.762276	0.487449	0.357966	0.602247	-0.147062	-0.463056	-1.17119	-0.428631	F8	coagulation factor VIII	14069	F8	0.249274	0.241467	0.522162	0.519383	0.319818	0.256909	0.157257	0.263113	0.600677	0.496489	0.45387	0.53761	40.9843	33.9131	20.1529	34.7314	77.8495	64.8009	59.9118	70.966
Mtss1	2.1499	3.7323e-08	-2.1499	3.7323e-08	Mtss1	0.555281	0.564544	0.585462	0.503256	-0.578064	-0.602472	-0.547801	-0.480206	Mtss1	metastasis suppressor 1	211401	Mtss1	14.6274	14.62	31.4385	31.4316	14.3596	14.1187	14.664	15.3674	31.5002	31.7031	32.1661	30.3845	1234.55	1213.94	1261.57	1321.78	2708.92	2726.44	2766.93	2614.26
Ttc39a	2.14946	0.00021248	-2.14946	0.00021248	Ttc39a	0.545561	0.78726	0.597951	0.277173	-0.419567	-0.739255	-0.674526	-0.374597	Ttc39a	tetratricopeptide repeat domain 39A	230603	Ttc39a	0.458313	0.455602	0.987038	0.979297	0.499399	0.40014	0.418502	0.515211	0.974945	1.15276	1.011	0.809445	19.2375	15.4151	16.1223	19.8465	37.7083	44.4006	38.9426	31.3085
Tbc1d23	2.14914	4.10693e-06	-2.14914	4.10693e-06	Tbc1d23	0.568983	0.423897	0.551313	0.66332	-0.553286	-0.534599	-0.438999	-0.68063	Tbc1d23	"TBC1 domain family, member 23"	67581	Tbc1d23	6.36876	6.35751	13.6869	13.6631	6.35131	6.43411	6.87491	5.81472	13.8261	12.5033	13.6578	14.7604	395.624	400.792	428.25	362.199	861.21	778.811	850.747	919.427
Dcn	2.14619	1.80335e-07	-2.14619	1.80335e-07	Dcn	0.54933	0.600364	0.524097	0.52977	-0.522508	-0.599423	-0.622617	-0.459013	Dcn	decorin	13179	Dcn	250.363	250.11	536.901	536.784	255.079	241.836	237.979	266.556	536.204	555.511	526.907	528.983	7670.75	7292.87	7143.21	8017.01	16220.7	16835	15964.5	16032.1
Ccdc122	2.14532	1.28216e-05	-2.14532	1.28216e-05	Ccdc122	0.593375	0.459795	0.531568	0.617653	-0.508083	-0.502202	-0.773579	-0.418527	Ccdc122	coiled-coil domain containing 122	108811	Ccdc122	6.62691	6.59939	14.1705	14.1578	6.79676	6.82452	5.65431	7.23204	14.5839	13.2942	13.9723	14.8314	186.52	187.293	155.178	198.465	400.195	364.805	383.435	407.011
Dram1	2.1452	2.47198e-06	-2.1452	2.47198e-06	Dram1	0.463075	0.687111	0.507675	0.54437	-0.609063	-0.520969	-0.626319	-0.44588	Dram1	DNA-damage regulated autophagy modulator 1	71712	Dram1	4.94802	4.94175	10.6193	10.6011	4.74536	5.04415	4.68894	5.31364	9.97734	11.6535	10.2906	10.5557	223.323	237.392	220.675	250.066	469.53	548.408	484.287	496.762
Amdhd2	2.13786	1.87888e-06	-2.13786	1.87888e-06	Amdhd2	0.481599	0.684985	0.524119	0.501629	-0.454558	-0.554806	-0.646029	-0.53694	Amdhd2	amidohydrolase domain containing 2	245847	Amdhd2	19.4286	19.407	41.5553	41.4895	20.7068	19.3168	18.1332	19.5575	39.6209	45.6194	40.806	40.1748	471.738	440.1	413.135	445.555	902.567	1039.21	929.631	915.252
Dnah7b	2.13759	2.50679e-06	-2.13759	2.50679e-06	Dnah7b	0.492031	0.722448	0.424091	0.553396	-0.547992	-0.547992	-0.547992	-0.547992	Dnah7b	"dynein, axonemal, heavy chain 7B"	227058	Dnah7b	0.0790055	0.0787044	0.214397	0.213759	0.0878914	0.0774697	0.0690547	0.0816064	0.205626	0.241235	0.196167	0.214561	19.2375	16.9566	15.1147	17.8619	45.0067	52.8008	42.9368	46.9628
Ccdc173	2.13434	0.0105451	-2.13434	0.0105451	Ccdc173	-0.00307634	1.02467	0.975138	0.190854	-0.643023	-0.480945	-0.859832	-0.20378	Ccdc173	coiled-coil domain containing 173	75051	Ccdc173	0.459442	0.45312	1.01608	0.967112	0.423912	0.474314	0.364762	0.574779	0.66057	1.34679	1.30134	0.75561	11.7098	13.1028	10.0765	15.8772	18.246	37.2005	35.9471	20.8723
Zfp652os	2.1341	0.131889	-2.1341	0.131889	Zfp652os	1.0321	1.5975	-0.253032	-0.18931	-0.975078	-0.975078	-0.975078	0.73798	Zfp652os	"zinc finger protein 652, opposite strand"	432396	Zfp652os	0.0819638	0	0.333554	0.287167	0	0	0	0.327855	0.401994	0.594871	0.164952	0.172401	0	0	0	1.98465	2.4328	3.60005	0.998529	1.04362
Tnfrsf25	2.13171	0.00140783	-2.13171	0.00140783	Tnfrsf25	0.40966	0.332851	0.620307	0.821201	-0.901104	-0.417882	-0.702885	-0.162148	Tnfrsf25	"tumor necrosis factor receptor superfamily, member 25"	85030	Tnfrsf25	0.899459	0.882585	1.8981	1.88141	0.690019	0.964552	0.791646	1.15162	1.71175	1.623	1.98085	2.27681	17.5647	24.6641	20.1529	29.7698	43.7903	42.0006	50.925	58.4426
BC037032	2.13031	0.0138499	-2.13031	0.0138499	BC037032	1.15906	0.0806122	0.478367	0.464082	-0.770155	-0.770155	-0.770155	0.12834	BC037032	cDNA Sequence BC037032	414066	BC037032	0.0931672	0.0742804	0.258512	0.248921	0.0837992	0.0772192	0.0252382	0.186412	0.380849	0.180346	0.237598	0.235257	6.69131	6.16602	2.01529	14.8849	30.4099	14.4002	18.9721	18.7851
2410004P03Rik	2.12889	0.0342047	-2.12889	0.0342047	2410004P03Rik	0.831402	-0.54505	0.546562	1.34729	-0.54505	-0.54505	-0.54505	-0.54505	2410004P03Rik	RIKEN cDNA 2410004P03 gene	73667	2410004P03Rik	0.0158081	0	0.232336	0.204634	0	0.0274028	0.0358295	0	0.259629	0.0853684	0.213112	0.371236	0	0.770753	1.00765	0	7.29839	2.40003	5.99118	10.4362
Aipl1	2.12846	0.0675998	-2.12846	0.0675998	Aipl1	0.62446	-0.617493	0.991704	1.18095	-0.723317	0.158642	-0.454709	-1.16024	Aipl1	aryl hydrocarbon receptor-interacting protein-like 1	114230	Aipl1	0.157055	0.145016	0.360341	0.326061	0.135371	0.249472	0.163074	0.0803026	0.344546	0.145674	0.444425	0.506719	3.34566	6.16602	4.03059	1.98465	8.51479	3.60005	10.9838	12.5234
Pir	2.12761	0.000107098	-2.12761	0.000107098	Pir	0.739298	0.426784	0.378516	0.633871	-0.535155	-0.428082	-0.791864	-0.423368	Pir	pirin	69656	Pir	6.93837	6.90233	14.763	14.6855	6.94775	7.48301	5.81523	7.5075	16.8071	13.5337	13.0884	15.6227	174.811	185.751	145.101	188.542	418.441	340.805	328.516	388.226
Col1a2	2.12666	4.33606e-07	-2.12666	4.33606e-07	Col1a2	0.503411	0.585272	0.582592	0.505907	-0.534954	-0.589372	-0.62036	-0.432496	Col1a2	"collagen, type I, alpha 2"	12843	Col1a2	87.547	87.4388	186.023	185.953	88.0068	84.749	82.9481	94.4842	180.757	191.31	190.955	181.07	7855.6	7564.94	7404.19	8433.78	16134.3	17076.2	17044.9	16162.5
Sil1	2.12457	2.21616e-07	-2.12457	2.21616e-07	Sil1	0.562457	0.568245	0.583705	0.459937	-0.586554	-0.521715	-0.600595	-0.46548	Sil1	endoplasmic reticulum chaperone SIL1 homolog (S. cerevisiae)	81500	Sil1	14.1565	14.1465	30.0724	30.0553	13.7314	14.3626	13.5984	14.9335	30.451	30.5734	30.9028	28.3622	371.368	388.46	367.791	403.877	823.501	826.812	835.769	767.059
Morn2	2.12369	0.0113082	-2.12369	0.0113082	Morn2	-0.0639676	0.718536	0.84133	0.677244	-0.275277	-0.484657	-0.229253	-1.18396	Morn2	MORN repeat containing 2	378462	Morn2	4.37081	4.23301	9.24217	8.9896	5.09716	4.40858	5.26239	2.71512	5.90118	10.1507	11.0525	9.86429	40.9843	35.4546	42.3212	21.8312	47.4395	81.6012	88.8691	79.3149
Phf19	2.12359	2.82419e-05	-2.12359	2.82419e-05	Phf19	0.32094	0.651566	0.654215	0.546284	-0.479287	-0.709064	-0.488926	-0.495728	Phf19	PHD finger protein 19	74016	Phf19	2.85798	2.85183	6.08218	6.05612	2.98112	2.5422	2.96127	2.94734	5.19125	6.5283	6.5403	6.06886	190.702	162.629	189.438	188.542	332.077	417.606	418.384	388.226
Gm1673	2.12339	0.00478557	-2.12339	0.00478557	Gm1673	0.762082	0.462414	0.637237	0.311006	-0.0589244	-0.525353	-0.428211	-1.16025	Gm1673	predicted gene 1673	381633	Gm1673	4.23011	4.0809	8.72623	8.66534	5.70864	4.13165	4.41943	2.66073	10.0851	8.19353	9.24907	7.37722	23.4196	16.9566	18.1376	10.9156	41.3575	33.6005	37.9441	30.2649
Dkk3	2.12329	0.000433634	-2.12329	0.000433634	Dkk3	0.563035	0.293496	0.818818	0.49725	-0.529873	-0.306825	-0.846175	-0.489726	Dkk3	dickkopf WNT signaling pathway inhibitor 3	50781	Dkk3	0.44008	0.436208	0.934118	0.926195	0.440241	0.513848	0.353569	0.452664	0.93905	0.779021	1.12121	0.897192	25.0924	29.2886	20.1529	25.8005	53.5215	44.4006	63.9059	51.1373
E130112N10Rik	2.12239	0.0727655	-2.12239	0.0727655	E130112N10Rik	1.51402	0.494527	-0.715014	0.877843	-0.026332	-0.715014	-0.715014	-0.715014	E130112N10Rik	RIKEN cDNA E130112N10 gene	78668	E130112N10Rik	0.0829524	0.072604	0.274486	0.236845	0.161181	0.0742647	0.0485493	0.0478148	0.468819	0.231264	0.0962154	0.301646	3.34587	1.54174	1.00788	0.992561	9.73118	4.80029	1.99728	6.2617
Ppfibp2	2.1205	3.79371e-06	-2.1205	3.79371e-06	Ppfibp2	0.46715	0.568545	0.659668	0.47344	-0.546185	-0.508583	-0.676856	-0.43718	Ppfibp2	"PTPRF interacting protein, binding protein 2 (liprin beta 2)"	19024	Ppfibp2	3.39193	3.38582	7.19042	7.17961	3.37648	3.46564	3.0841	3.64148	6.81567	7.31192	7.78865	6.84545	205.758	213.499	187.422	223.273	417.224	446.406	479.294	416.403
Crip2	2.11936	3.65462e-07	-2.11936	3.65462e-07	Crip2	0.569288	0.532983	0.552872	0.512109	-0.470584	-0.482678	-0.662076	-0.551913	Crip2	cysteine rich protein 2	68337	Crip2	126.852	126.678	268.505	268.475	133.089	131.978	116.546	125.794	273.637	266.837	270.541	263.004	2974.29	2949.67	2604.77	2811.26	6114.83	5962.89	6046.1	5877.65
Ccdc157	2.11892	3.08252e-05	-2.11892	3.08252e-05	Ccdc157	0.411302	0.689933	0.672741	0.392686	-0.500914	-0.467808	-0.701374	-0.496567	Ccdc157	coiled-coil domain containing 157	216516	Ccdc157	2.9699	2.96387	6.30978	6.2802	3.04878	3.11955	2.65327	3.05798	5.7376	6.95996	6.87751	5.66404	265.143	271.303	230.751	265.944	499.94	606.009	598.117	492.584
Ehd3	2.11852	7.33542e-06	-2.11852	7.33542e-06	Ehd3	0.587142	0.513187	0.557494	0.508285	-0.367247	-0.711354	-0.595844	-0.491662	Ehd3	EH-domain containing 3	57440	Ehd3	8.46209	8.42928	17.8621	17.8576	9.51161	7.4932	8.11782	8.72572	18.4312	17.5102	18.0563	17.4508	593.854	467.847	506.846	544.787	1150.71	1093.22	1127.34	1089.54
A830052D11Rik	2.11757	0.153127	-2.11757	0.153127	A830052D11Rik	-0.304134	0.998246	1.99595	-0.52524	-0.841351	0.359235	-0.841351	-0.841351	A830052D11Rik	RIKEN cDNA A830052D11 gene	402767	A830052D11Rik	0.0847268	0	0.335551	0.26073	0.0498874	0.229833	0	0.0591867	0.145117	0.35791	0.71468	0.124497	0.836414	3.85377	0	0.992327	2.4328	6.00016	11.9824	2.08731
Dctn6	2.1146	4.01134e-08	-2.1146	4.01134e-08	Dctn6	0.567376	0.556758	0.484505	0.552127	-0.588557	-0.52888	-0.474666	-0.568663	Dctn6	dynactin 6	22428	Dctn6	51.2253	51.202	108.299	108.272	49.5139	51.605	53.5811	50.2014	110.331	109.522	104.172	109.171	844.778	880.2	913.935	853.401	1862.31	1854.03	1759.41	1843.03
Tubg2	2.11197	0.000356656	-2.11197	0.000356656	Tubg2	0.176346	0.741753	0.476487	0.762598	-0.364055	-0.59771	-0.59771	-0.59771	Tubg2	"tubulin, gamma 2"	103768	Tubg2	0.038248	0	0.22284	0.219924	0.117581	0	0.035411	0	0.171007	0.253057	0.210555	0.25674	3.34566	0	1.00765	0	4.86559	7.2001	5.99118	7.30532
9530062K07Rik	2.11131	0.0749696	-2.11131	0.0749696	9530062K07Rik	-0.702451	0.862947	0.597546	1.39823	-0.910294	-0.361167	0.0254826	-0.910294	9530062K07Rik	RIKEN cDNA 9530062K07 gene	78739	9530062K07Rik	0.107954	0	0.309269	0.273087	0	0.14632	0.191292	0.0942059	0.115496	0.341821	0.284384	0.495376	0	1.54151	2.01529	0.992327	1.2164	3.60005	2.99559	5.21809
Tpk1	2.11099	1.76259e-05	-2.11099	1.76259e-05	Tpk1	0.759679	0.503281	0.483474	0.409404	-0.499583	-0.460861	-0.535234	-0.660161	Tpk1	thiamine pyrophosphokinase	29807	Tpk1	5.83008	5.82236	12.344	12.2909	5.98346	6.14623	5.83741	5.3532	14.3228	11.9907	11.8272	11.2353	255.106	262.056	248.889	228.235	610.632	511.207	504.257	479.02
Gm10814	2.1108	0.0954934	-2.1108	0.0954934	Gm10814	0.0396242	0.785598	1.13332	0.197037	-0.237741	0.381204	-1.89286	-0.406181	Gm10814	predicted gene 10814	100502985	Gm10814	0.293433	0.252259	0.565565	0.539551	0.31495	0.483685	0.094852	0.280244	0.381713	0.640173	0.814654	0.425719	10.037	15.4151	3.02294	8.93094	12.164	20.4003	25.9618	13.567
Lyrm5	2.11009	0.000268905	-2.11009	0.000268905	Lyrm5	0.589791	0.459911	0.569208	0.5357	-0.389718	-0.264519	-0.898731	-0.601642	Lyrm5	LYR motif containing 5	67636	Lyrm5	6.43433	6.34797	13.4026	13.3948	7.03831	7.67639	4.94584	6.07677	13.8781	12.6833	13.6815	13.3674	150.555	164.941	105.803	130.987	298.017	273.604	294.566	288.038
Aff3	2.10908	1.79958e-06	-2.10908	1.79958e-06	Aff3	0.575738	0.579701	0.573643	0.424144	-0.527993	-0.663585	-0.44613	-0.515518	Aff3	"AF4/FMR2 family, member 3"	16764	Aff3	1.61317	1.61079	3.40078	3.39729	1.62235	1.47682	1.71707	1.63644	3.48659	3.49618	3.48153	3.13882	206.594	188.064	218.659	208.389	443.985	445.206	443.347	399.705
Pcdhgb1	2.10772	0.0976906	-2.10772	0.0976906	Pcdhgb1	1.82125	1.06188	-0.193912	-0.537843	-0.537843	-0.537843	-0.537843	-0.537843	Pcdhgb1	"protocadherin gamma subfamily B, 1"	93699	Pcdhgb1	0.0278117	0	0.255486	0.198642	0	0.0596099	0.0516367	0	0.513047	0.303085	0.126921	0.0788908	0	4.62638	4.00757	0	39.8164	23.5217	9.85028	6.12266
Gm8923	2.10731	0.211557	-2.10731	0.211557	Gm8923	1.42842	-0.275975	0.903049	0.0953189	0.243719	0.818748	-1.06883	-2.14445	Gm8923	predicted gene 8923	668009	Gm8923	0.40225	0.3006	0.713556	0.641812	0.523492	0.77985	0.210763	0.094894	1.18998	0.365146	0.826777	0.472321	10.3373	15.4008	4.16223	1.87385	23.4964	7.20988	16.3262	9.32683
Gm16845	2.10727	0.0180948	-2.10727	0.0180948	Gm16845	0.698772	0.576487	0.555732	0.319761	0.0553195	-0.569484	-1.43126	-0.20533	Gm16845	"predicted gene, 16845"	100503652	Gm16845	0.709032	0.662037	1.40129	1.39509	0.998609	0.647606	0.356362	0.833551	1.55989	1.43312	1.41265	1.1995	22.5877	14.6493	8.06117	18.8542	35.2807	33.6007	31.9529	28.1777
Crb2	2.10716	2.70014e-06	-2.10716	2.70014e-06	Crb2	0.486253	0.591565	0.626317	0.446463	-0.5071	-0.503568	-0.675822	-0.464109	Crb2	crumbs family member 2	241324	Crb2	21.5228	21.4891	45.34	45.281	21.949	22.0028	19.5265	22.6129	43.6962	47.0052	48.1512	42.5075	2446.51	2452.54	2176.52	2520.51	4870.46	5239.27	5367.1	4738.02
Arl11	2.1071	0.0516819	-2.1071	0.0516819	Arl11	0.535635	0.516072	-0.53763	1.63644	-0.53763	-0.53763	-0.53763	-0.53763	Arl11	ADP-ribosylation factor-like 11	219144	Arl11	0.0515731	0	0.238915	0.203125	0	0.0333276	0.0871419	0.085823	0.210419	0.207585	0.0863594	0.451295	0	0.770753	2.01529	1.98465	4.86559	4.80007	1.99706	10.4362
Tctn2	2.10627	9.11797e-06	-2.10627	9.11797e-06	Tctn2	0.525427	0.52518	0.522345	0.576434	-0.38532	-0.429822	-0.630525	-0.703718	Tctn2	tectonic family member 2	67978	Tctn2	4.74501	4.72488	9.95311	9.95188	5.24995	5.09048	4.42936	4.21025	9.87	9.86831	9.84894	10.2252	240.051	232.767	202.537	192.511	451.284	451.206	450.337	467.541
Nphp4	2.10567	0.00180613	-2.10567	0.00180613	Nphp4	0.0419175	0.76558	0.651441	0.68962	-0.253818	-0.453475	-0.753326	-0.68794	Nphp4	nephronophthisis 4 (juvenile) homolog (human)	260305	Nphp4	0.867482	0.859257	1.84321	1.80931	1.04571	0.91056	0.739681	0.773976	1.28362	2.11973	1.95849	2.01101	91.1691	79.3876	64.4894	67.4782	111.909	184.803	170.749	175.328
Ndrg1	2.10445	1.37994e-08	-2.10445	1.37994e-08	Ndrg1	0.547827	0.557227	0.532364	0.509468	-0.511614	-0.540399	-0.602171	-0.492701	Ndrg1	N-myc downstream regulated gene 1	17988	Ndrg1	23.8937	23.8839	50.2664	50.2625	24.3032	23.8231	22.8246	24.6239	50.6509	50.982	50.1109	49.3219	1180.18	1156.9	1108.41	1195.75	2459.56	2475.64	2433.42	2395.1
Nr1h4	2.10388	0.000203348	-2.10388	0.000203348	Nr1h4	0.631559	0.501405	0.402573	0.610568	-0.589927	-0.559867	-0.20166	-0.794651	Nr1h4	"nuclear receptor subfamily 1, group H, member 4"	20186	Nr1h4	2.12726	2.10357	4.43454	4.42566	2.02713	2.06981	2.65315	1.75895	4.727	4.31922	4.03324	4.65872	72.768	73.2215	93.7111	59.5396	166.647	152.402	139.794	163.848
Dync1i1	2.10366	4.41018e-06	-2.10366	4.41018e-06	Dync1i1	0.489787	0.624115	0.463465	0.568429	-0.679294	-0.408951	-0.572624	-0.484928	Dync1i1	dynein cytoplasmic 1 intermediate chain 1	13426	Dync1i1	5.37922	5.36617	11.2996	11.2886	4.86031	5.86199	5.23329	5.56127	10.9293	11.9958	10.7317	11.5416	218.304	263.598	234.782	250.066	491.425	538.808	482.29	518.678
Ctdsp1	2.10334	1.51853e-07	-2.10334	1.51853e-07	Ctdsp1	0.534301	0.566987	0.5804	0.463682	-0.472821	-0.527279	-0.61327	-0.532001	Ctdsp1	"CTD (carboxy-terminal domain, RNA polymerase II, polypeptide A) small phosphatase 1"	227292	Ctdsp1	34.8067	34.7858	73.202	73.1664	36.3516	35.005	32.9795	34.8906	73.063	74.7372	75.4353	69.5727	1690.39	1627.83	1533.64	1622.45	3397.4	3475.25	3507.83	3235.21
Hdc	2.10333	0.081396	-2.10333	0.081396	Hdc	1.02295	0.292891	0.738147	0.0913731	-1.1024	-1.44085	-0.248799	0.646697	Hdc	histidine decarboxylase	15186	Hdc	0.219259	0.185815	0.406583	0.393726	0.12644	0.0970911	0.228478	0.425026	0.551668	0.33259	0.45284	0.289232	5.01848	3.85377	9.06882	16.8696	21.8952	13.2002	17.9735	11.4798
Crb3	2.10289	0.135963	-2.10289	0.135963	Crb3	0.233345	0.213786	0.685438	1.01218	-0.477041	0.311769	0.250957	-2.23044	Crb3	crumbs family member 3	224912	Crb3	0.454278	0.372629	0.805199	0.783599	0.388223	0.670713	0.643029	0.115148	0.635227	0.626673	0.869005	1.08989	6.69131	11.5613	11.0841	1.98465	10.9476	10.8002	14.9779	18.7851
Tle3	2.10228	6.22688e-07	-2.10228	6.22688e-07	Tle3	0.567423	0.532115	0.528311	0.516054	-0.450866	-0.558042	-0.662534	-0.472461	Tle3	transducin-like enhancer of split 3	21887	Tle3	7.58199	7.56948	15.9145	15.9131	8.02946	7.45458	6.93375	7.91017	16.2638	15.8706	15.8288	15.6949	720.989	669.014	621.718	709.514	1459.68	1423.22	1420.91	1408.88
Dnd1	2.10164	0.00374622	-2.10164	0.00374622	Dnd1	0.127495	0.904394	0.594724	0.516416	-0.660867	-0.13506	-0.932834	-0.414269	Dnd1	DND microRNA-mediated repression inhibitor 1	213236	Dnd1	0.651053	0.63761	1.3645	1.34003	0.584646	0.841738	0.484198	0.693628	1.00975	1.73015	1.39593	1.32218	13.3826	19.2688	11.0841	15.8772	23.1116	39.6006	31.9529	30.2649
Sfxn4	2.10067	0.000617703	-2.10067	0.000617703	Sfxn4	0.779663	0.450781	0.661989	0.249267	-0.201284	-0.667205	-0.570064	-0.703146	Sfxn4	sideroflexin 4	94281	Sfxn4	0.616006	0.609929	1.29384	1.28126	0.768893	0.556685	0.595459	0.542988	1.51761	1.20825	1.39874	1.05074	35.1294	25.4349	27.2065	24.8082	69.3347	55.2008	63.9059	48.0064
Plcd1	2.0998	1.70726e-07	-2.0998	1.70726e-07	Plcd1	0.524236	0.61103	0.483791	0.521444	-0.543275	-0.467809	-0.608365	-0.521052	Plcd1	"phospholipase C, delta 1"	18799	Plcd1	5.23983	5.23664	11.0017	10.9959	5.20714	5.48677	4.97743	5.28797	10.9132	11.5899	10.6115	10.8921	230.85	243.558	220.675	235.181	484.126	514.807	471.306	483.195
Siva1	2.09901	2.11403e-07	-2.09901	2.11403e-07	Siva1	0.495524	0.548395	0.611976	0.483523	-0.471505	-0.560344	-0.601498	-0.50607	Siva1	"SIVA1, apoptosis-inducing factor"	30954	Siva1	71.2619	71.2195	149.583	149.49	74.4164	69.9722	68.0044	72.6547	145.47	150.9	157.699	144.265	766.992	726.82	707.368	749.207	1511.98	1566.02	1644.58	1503.85
Rgs2	2.09868	0.00500879	-2.09868	0.00500879	Rgs2	0.76266	0.634162	0.396947	0.34519	-0.652186	-0.976629	0.101897	-0.61204	Rgs2	regulator of G-protein signaling 2	19735	Rgs2	0.558326	0.536785	1.1345	1.12654	0.494818	0.395165	0.83454	0.508781	1.31934	1.20691	1.02392	0.987838	25.0924	20.0396	42.3212	25.8005	66.9019	61.2009	51.9235	50.0936
Gata2	2.09821	1.02374e-05	-2.09821	1.02374e-05	Gata2	0.559207	0.400943	0.53746	0.640706	-0.58427	-0.514187	-0.665196	-0.374662	Gata2	GATA binding protein 2	14461	Gata2	1.24835	1.24491	2.6167	2.61208	1.20276	1.26263	1.13715	1.39084	2.65705	2.38099	2.6173	2.81147	66.0767	69.3678	62.4741	76.4092	145.968	130.802	143.788	154.455
Klhl24	2.098	5.46128e-06	-2.098	5.46128e-06	Klhl24	0.490629	0.61476	0.484467	0.54818	-0.546485	-0.710724	-0.421321	-0.459506	Klhl24	kelch-like 24	75785	Klhl24	10.071	10.0416	21.0813	21.0672	9.95854	8.88699	10.8611	10.5774	20.4361	22.2723	20.349	21.2678	1165.96	1040.52	1271.65	1238.42	2392.65	2607.64	2382.49	2490.07
Tnfrsf1b	2.0962	8.27172e-06	-2.0962	8.27172e-06	Tnfrsf1b	0.597088	0.467202	0.570927	0.500337	-0.419575	-0.587662	-0.707413	-0.420903	Tnfrsf1b	"tumor necrosis factor receptor superfamily, member 1b"	21938	Tnfrsf1b	6.40503	6.38267	13.3881	13.3794	6.90899	6.14915	5.65935	6.90263	13.9785	12.775	13.7273	13.0718	587.999	523.341	481.655	587.457	1189.64	1087.22	1168.28	1112.5
Noxo1	2.09584	0.000707205	-2.09584	0.000707205	Noxo1	0.608912	0.217384	0.795411	0.513355	-0.867349	-0.508922	-0.421834	-0.336958	Noxo1	NADPH oxidase organizer 1	71893	Noxo1	0.665291	0.659068	1.39558	1.3813	0.523012	0.670516	0.712238	0.755397	1.45516	1.1093	1.65597	1.3619	19.2375	24.6641	26.1988	27.7851	53.5215	40.8006	60.9103	50.0936
Fam57b	2.09525	0.0147056	-2.09525	0.0147056	Fam57b	1.008	0.747426	0.122432	0.256383	-0.980667	-0.765903	-0.501113	0.113439	Fam57b	"family with sequence similarity 57, member B"	68952	Fam57b	0.185419	0.177715	0.384124	0.372357	0.130356	0.15128	0.181757	0.278285	0.517345	0.431856	0.280025	0.30727	5.01848	4.62452	6.04588	7.93861	15.8132	13.2002	7.98824	9.39256
Dnase2a	2.0946	3.47653e-06	-2.0946	3.47653e-06	Dnase2a	0.532073	0.578683	0.549247	0.473346	-0.363861	-0.52587	-0.648903	-0.594715	Dnase2a	deoxyribonuclease II alpha	13423	Dnase2a	12.4044	12.3697	25.9187	25.9096	13.9116	12.4339	11.4175	11.8545	25.8869	26.7369	26.1969	24.8543	362.167	323.716	297.256	308.614	673.884	696.01	681.996	647.043
Osmr	2.09241	3.89364e-07	-2.09241	3.89364e-07	Osmr	0.560206	0.583476	0.459398	0.527248	-0.55749	-0.601991	-0.430534	-0.540314	Osmr	oncostatin M receptor	18414	Osmr	8.37582	8.36774	17.5178	17.5087	8.22451	7.97469	8.98106	8.32301	17.8472	18.1374	16.6427	17.4441	688.369	667.472	751.704	696.613	1493.74	1518.02	1392.95	1460.02
Itih2	2.09185	0.0489855	-2.09185	0.0489855	Itih2	1.38934	0.982757	0.33902	-0.581563	-0.581563	-0.581563	-0.384868	-0.581563	Itih2	"inter-alpha trypsin inhibitor, heavy chain 2"	16425	Itih2	0.0855458	0.0840659	0.239044	0.204138	0.0792784	0.0730526	0.114607	0.075245	0.392014	0.295738	0.189288	0.0791343	4.18207	3.85377	6.04588	3.96931	20.6788	15.6002	9.98529	4.17447
BC065397	2.09022	0.00127572	-2.09022	0.00127572	BC065397	0.394952	0.237886	0.458092	1.03638	-0.604851	-0.635378	-0.336189	-0.550895	BC065397	cDNA sequence BC065397	436230	BC065397	0.258553	0.257684	0.551277	0.538617	0.244966	0.239837	0.295108	0.254301	0.489865	0.439334	0.51178	0.764128	13.3826	13.1028	16.1223	13.8926	26.7608	24.0003	27.9588	41.7447
Heg1	2.08869	1.09491e-07	-2.08869	1.09491e-07	Heg1	0.491831	0.610686	0.542275	0.480407	-0.492302	-0.507203	-0.536804	-0.58889	Heg1	heart development protein with EGF-like domains 1	77446	Heg1	29.1172	29.1077	60.836	60.7971	29.9053	29.598	28.9969	27.9687	59.1564	64.2363	61.2614	58.6898	2473.28	2447.91	2398.2	2313.11	4892.35	5312.48	5066.54	4853.86
Dbndd1	2.08729	0.000206035	-2.08729	0.000206035	Dbndd1	0.596605	0.657511	0.51354	0.355604	-0.231515	-0.668068	-0.471559	-0.752117	Dbndd1	dysbindin (dystrobrevin binding protein 1) domain containing 1	72185	Dbndd1	1.00737	0.997516	2.08845	2.0821	1.22749	0.90699	1.03934	0.85566	2.17925	2.27322	2.05732	1.84399	30.9473	23.1226	24.1835	20.8389	51.0887	51.6007	47.9294	43.8319
Zbtb4	2.08721	9.75074e-10	-2.08721	9.75074e-10	Zbtb4	0.531998	0.542027	0.522592	0.526535	-0.491775	-0.528482	-0.532689	-0.570206	Zbtb4	zinc finger and BTB domain containing 4	75580	Zbtb4	5.51137	5.51035	11.5014	11.5013	5.66139	5.51916	5.50309	5.36183	11.5109	11.5912	11.4361	11.4674	779.538	759.963	757.75	738.291	1584.97	1596.02	1574.68	1578.99
Galc	2.08657	1.29723e-07	-2.08657	1.29723e-07	Galc	0.501947	0.538673	0.54783	0.533814	-0.422076	-0.569929	-0.563202	-0.567057	Galc	galactosylceramidase	14420	Galc	8.68262	8.67429	18.1008	18.0995	9.35175	8.44082	8.48027	8.45764	17.744	18.2015	18.3174	18.1403	612.255	552.63	555.213	553.718	1161.66	1191.62	1199.23	1187.64
Gmpr	2.08636	1.57797e-06	-2.08636	1.57797e-06	Gmpr	0.512393	0.56195	0.521431	0.526208	-0.378623	-0.579029	-0.641476	-0.522854	Gmpr	guanosine monophosphate reductase	66355	Gmpr	25.5981	25.5394	53.289	53.2844	28.3745	24.6945	23.6484	25.675	52.62	54.4589	52.9507	53.1263	708.443	616.602	590.481	641.043	1313.71	1359.62	1322.05	1326.44
Ccdc181	2.08636	5.42919e-07	-2.08636	5.42919e-07	Ccdc181	0.564172	0.569274	0.560928	0.427607	-0.433332	-0.568531	-0.576901	-0.543218	Ccdc181	coiled-coil domain containing 181	74895	Ccdc181	4.32146	4.31799	9.01644	9.0089	4.61882	4.20564	4.18131	4.28008	9.22167	9.25434	9.20096	8.38879	141.354	128.716	127.971	130.987	282.204	283.204	281.585	256.73
Gm2011	2.08612	0.157536	-2.08612	0.157536	Gm2011	1.01561	-1.00395	1.31562	0.79437	0.475066	-1.17013	-0.256452	-1.17013	Gm2011	predicted gene 2011	100039027	Gm2011	0.143306	0	0.379392	0.325022	0.31279	0.072048	0.188384	0	0.45496	0.112208	0.560123	0.390277	3.34566	0.770753	2.01529	0	4.86559	1.20002	5.99118	4.17447
Casp12	2.08492	1.18252e-06	-2.08492	1.18252e-06	Casp12	0.557242	0.529596	0.580882	0.452266	-0.608972	-0.584956	-0.525881	-0.400177	Casp12	caspase 12	12364	Casp12	7.09341	7.08214	14.7739	14.7657	6.70487	6.81742	7.10237	7.74897	15.0472	14.7616	15.2958	13.9912	291.072	295.969	308.34	336.399	653.206	640.809	664.022	607.385
Pcmtd2	2.08431	1.66896e-07	-2.08431	1.66896e-07	Pcmtd2	0.470468	0.585102	0.534082	0.529491	-0.519651	-0.615217	-0.519658	-0.464617	Pcmtd2	protein-L-isoaspartate (D-aspartate) O-methyltransferase domain containing 2	245867	Pcmtd2	7.8045	7.79903	16.262	16.2556	7.85401	7.35061	7.85397	8.1594	15.6008	16.891	16.3041	16.2523	477.592	447.037	477.624	496.163	948.79	1027.21	991.54	988.306
St6galnac6	2.08312	3.29363e-05	-2.08312	3.29363e-05	St6galnac6	0.503105	0.579684	0.628069	0.40663	-0.390631	-0.588218	-0.737427	-0.401211	St6galnac6	"ST6 (alpha-N-acetyl-neuraminyl-2,3-beta-galactosyl-1,3)-N-acetylgalactosaminide alpha-2,6-sialyltransferase 6"	50935	St6galnac6	9.08188	9.03765	18.858	18.8265	9.94994	8.67643	7.82392	9.87724	18.4868	19.4946	20.1595	17.291	388.933	334.507	310.355	383.038	716.458	769.211	785.843	679.395
Olfr1034	2.08189	0.181335	-2.08189	0.181335	Olfr1034	-0.528945	0.750413	-0.528945	2.42326	-0.528945	-0.528945	-0.528945	-0.528945	Olfr1034	olfactory receptor 1034	258216	Olfr1034	0	0	0.291499	0.179458	0	0	0	0	0.0820147	0.242731	0.0673177	0.773931	0	0	0	0	1.2164	3.60005	0.998529	11.4798
Gxylt2	2.07994	8.37787e-09	-2.07994	8.37787e-09	Gxylt2	0.506015	0.528764	0.502012	0.576292	-0.503086	-0.554916	-0.497021	-0.558061	Gxylt2	glucoside xylosyltransferase 2	232313	Gxylt2	34.0166	34.0101	70.7538	70.7389	34.609	33.3877	34.7548	33.315	69.656	70.7631	69.463	73.1331	1015.41	979.627	1019.74	977.442	2043.55	2076.03	2038	2145.68
Spink2	2.07839	0.0403806	-2.07839	0.0403806	Spink2	0.665962	-0.133536	1.01129	0.567215	-0.423968	-0.163813	-1.47758	-0.0455677	Spink2	"serine peptidase inhibitor, Kazal type 2"	69982	Spink2	1.07357	1.00427	2.17013	2.08726	1.07916	1.29241	0.519896	1.4028	2.29714	1.31982	2.91838	2.14517	8.36414	10.0198	4.03059	9.92327	17.0296	9.60014	20.9691	13.567
Siae	2.07812	4.20295e-06	-2.07812	4.20295e-06	Siae	0.527932	0.667766	0.423943	0.49092	-0.527803	-0.553509	-0.617934	-0.411315	Siae	sialic acid acetylesterase	22619	Siae	7.82105	7.81047	16.2624	16.2311	7.80959	7.67167	7.33662	8.46632	16.2344	17.8867	15.1054	15.8232	455.846	447.808	428.25	494.179	947.574	1044.01	881.702	923.601
Ddb2	2.07555	1.01807e-05	-2.07555	1.01807e-05	Ddb2	0.474607	0.603143	0.546395	0.482842	-0.321053	-0.535292	-0.614306	-0.636336	Ddb2	damage specific DNA binding protein 2	107986	Ddb2	5.83432	5.81209	12.0712	12.0633	6.70274	5.77777	5.46984	5.38695	11.6351	12.7193	12.2287	11.7017	207.431	178.815	169.285	166.711	360.054	393.606	378.443	362.135
A930015D03Rik	2.07552	0.000452209	-2.07552	0.000452209	A930015D03Rik	0.75868	0.310275	0.629841	0.408157	-0.823679	-0.385453	-0.320733	-0.577087	A930015D03Rik	RIKEN cDNA A930015D03 gene	77810	A930015D03Rik	1.63409	1.61949	3.38673	3.3613	1.31823	1.78612	1.86807	1.56395	3.94756	2.89298	3.61031	3.09607	14.219	19.2688	20.1529	16.8696	42.5739	31.2004	38.9426	33.3958
Ptprv	2.07176	1.95286e-06	-2.07176	1.95286e-06	Ptprv	0.486475	0.598126	0.617982	0.399131	-0.451988	-0.584059	-0.556143	-0.509525	Ptprv	"protein tyrosine phosphatase, receptor type, V"	13924	Ptprv	30.0286	30.0105	62.2907	62.1745	31.5777	28.8153	29.3783	30.3431	60.5182	65.3877	66.2939	56.963	3353.18	3059.89	3119.67	3222.08	6426.23	6943.3	7039.63	6048.81
Oplah	2.07084	8.98591e-06	-2.07084	8.98591e-06	Oplah	0.492437	0.575591	0.600507	0.431893	-0.406568	-0.517498	-0.70939	-0.466971	Oplah	5-oxoprolinase (ATP-hydrolysing)	75475	Oplah	13.9181	13.876	28.7659	28.735	15.0643	13.9494	12.2121	14.4466	28.0916	29.7583	30.2767	26.9371	1025.44	949.568	831.308	983.396	1912.18	2025.63	2060.96	1833.64
Asrgl1	2.07045	9.12682e-07	-2.07045	9.12682e-07	Asrgl1	0.442706	0.552188	0.628797	0.476194	-0.438718	-0.546083	-0.532647	-0.582438	Asrgl1	asparaginase like 1	66514	Asrgl1	2.8434	2.84146	5.89043	5.88309	3.01652	2.80018	2.82638	2.7305	5.55701	5.99513	6.32208	5.68751	112.916	104.822	105.803	102.21	208.004	224.403	236.651	212.898
Pgd	2.06911	8.86522e-07	-2.06911	8.86522e-07	Pgd	0.556416	0.482943	0.53887	0.519791	-0.448161	-0.528608	-0.660918	-0.460333	Pgd	phosphogluconate dehydrogenase	110208	Pgd	80.8149	80.6784	166.962	166.933	85.0627	80.4493	73.3995	84.3481	170.666	162.192	168.603	166.388	3107.28	2938.88	2681.35	3081.17	6234.04	5924.48	6158.93	6078.03
1190002F15Rik	2.06771	2.19546e-05	-2.06771	2.19546e-05	1190002F15Rik	0.499277	0.623457	0.57677	0.396561	-0.451851	-0.68409	-0.35798	-0.602144	1190002F15Rik	lncRNA downstream of Cdkn1b	381822	1190002F15Rik	9.18925	9.15371	18.9605	18.9272	9.62323	8.19238	10.2702	8.67118	18.6054	20.2778	19.6321	17.3268	66.0767	56.265	70.5353	59.5396	127.722	139.202	134.801	118.972
Tacstd2	2.06677	0.00260408	-2.06677	0.00260408	Tacstd2	0.693201	0.286616	0.408379	0.70656	-0.764746	-0.882775	-0.0810898	-0.366145	Tacstd2	tumor-associated calcium signal transducer 2	56753	Tacstd2	0.323169	0.31527	0.656717	0.651591	0.266758	0.245803	0.428468	0.351648	0.73283	0.552852	0.601538	0.739647	7.52773	6.93678	12.0918	9.92327	20.6788	15.6002	16.975	20.8723
Slc25a45	2.06655	0.000262028	-2.06655	0.000262028	Slc25a45	0.492754	0.151264	0.693361	0.757075	-0.552829	-0.487615	-0.515995	-0.538016	Slc25a45	"solute carrier family 25, member 45"	107375	Slc25a45	0.084157	0.0744852	0.213618	0.210883	0.0283859	0.104624	0.102586	0.101032	0.20642	0.162912	0.237214	0.247925	0.836414	3.08301	3.02294	2.97698	6.08199	4.80007	6.98971	7.30532
Gm10767	2.06211	0.0338821	-2.06211	0.0338821	Gm10767	0.721706	0.439112	0.552356	0.375062	-1.40367	0.285646	-0.135061	-0.835147	Gm10767	predicted gene 10767	100038538	Gm10767	0.259179	0.235309	0.487281	0.485231	0.127716	0.41189	0.307706	0.189404	0.557248	0.45812	0.495529	0.438226	3.34566	10.7905	8.06117	4.96163	14.5968	12.0002	12.9809	11.4798
Cxadr	2.06099	3.21561e-07	-2.06099	3.21561e-07	Cxadr	0.443813	0.601255	0.522766	0.518848	-0.49694	-0.589925	-0.542059	-0.457758	Cxadr	coxsackie virus and adenovirus receptor	13052	Cxadr	61.1778	61.142	126.107	126.013	62.1991	58.3167	60.284	63.9115	119.393	133.16	126.109	125.767	5293.66	5016.83	5171.24	5492.53	9963.52	10914.2	10402.7	10580.2
Ecm1	2.06098	1.84114e-07	-2.06098	1.84114e-07	Ecm1	0.549194	0.581079	0.53933	0.417056	-0.492565	-0.501059	-0.533554	-0.559481	Ecm1	extracellular matrix protein 1	13601	Ecm1	95.5971	95.5808	197.172	196.99	97.5283	96.9558	94.7964	93.108	200.785	205.272	199.417	183.212	2988.51	2971.25	2905.05	2852.94	6152.54	6290.49	6111	5614.66
Ankrd24	2.06064	0.00248218	-2.06064	0.00248218	Ankrd24	0.201349	1.07954	0.476001	0.329297	-0.533832	-0.312608	-0.686005	-0.553743	Ankrd24	ankyrin repeat domain 24	70615	Ankrd24	1.12635	1.12143	2.37866	2.31086	1.11192	1.29619	1.00061	1.09668	1.85091	3.4021	2.23905	2.02256	69.4224	80.9291	62.4741	68.4705	115.558	212.403	139.794	126.278
Ccni	2.06054	3.79761e-08	-2.06054	3.79761e-08	Ccni	0.521141	0.489295	0.511803	0.56381	-0.504002	-0.542578	-0.579509	-0.45996	Ccni	cyclin I	12453	Ccni	38.5333	38.515	79.3758	79.3618	38.9853	37.9567	36.9974	40.1938	79.3414	77.6092	78.8295	81.723	1832.58	1784.29	1739.2	1889.39	3729.48	3648.05	3705.54	3841.56
Cox20	2.05935	5.44581e-07	-2.05935	5.44581e-07	Cox20	0.466644	0.536518	0.568895	0.512318	-0.456082	-0.552848	-0.450927	-0.624517	Cox20	COX20 Cox2 chaperone	66359	Cox20	23.77	23.7404	48.9061	48.8898	24.8347	23.2236	24.9236	22.0981	47.079	49.4153	50.5368	48.5933	110.407	103.281	110.841	98.2403	209.22	219.603	224.669	216.029
Mib2	2.05916	5.7228e-06	-2.05916	5.7228e-06	Mib2	0.552653	0.605883	0.554852	0.370725	-0.440331	-0.535578	-0.648301	-0.459903	Mib2	mindbomb E3 ubiquitin protein ligase 2	76580	Mib2	6.20751	6.1977	12.7861	12.7621	6.55425	6.13551	5.67437	6.46593	13.0449	13.5352	13.0648	11.4994	445.809	413.894	381.898	433.647	879.456	913.213	883.699	785.844
Egfl8	2.05911	0.162934	-2.05911	0.162934	Egfl8	0.106094	0.979618	0.0138644	0.98447	-0.434368	-0.0378776	-2.20164	0.589835	Egfl8	EGF-like domain 8	81701	Egfl8	0.384852	0.28045	0.694199	0.660084	0.340409	0.448081	0.05858	0.692336	0.495104	0.907096	0.464443	0.910152	5.8549	7.70753	1.00765	11.9079	8.51479	15.6002	7.98824	15.6543
Etohd2	2.05892	0.000539567	-2.05892	0.000539567	Etohd2	0.681733	0.752372	0.143195	0.50647	-0.642909	-0.407265	-0.374251	-0.659346	Etohd2	ethanol decreased 2	13996	Etohd2	0.310476	0.309203	0.644827	0.636622	0.284137	0.334552	0.342296	0.280918	0.71168	0.747393	0.489969	0.630268	15.0555	17.7273	18.1376	14.8849	37.7083	39.6006	25.9618	33.3958
Cntln	2.0584	5.31234e-06	-2.0584	5.31234e-06	Cntln	0.379521	0.629878	0.540878	0.532772	-0.402082	-0.599689	-0.582818	-0.49846	Cntln	"centlein, centrosomal protein"	338349	Cntln	5.02704	5.01954	10.3521	10.3322	5.44992	4.75231	4.80821	5.09774	9.36863	11.144	10.4773	10.4186	519.413	455.515	460.494	490.209	896.485	1071.62	1007.52	1001.87
Ctdsp2	2.05745	2.5044e-07	-2.05745	2.5044e-07	Ctdsp2	0.523679	0.557454	0.551295	0.449291	-0.424197	-0.5419	-0.571592	-0.54403	Ctdsp2	"CTD (carboxy-terminal domain, RNA polymerase II, polypeptide A) small phosphatase 2"	52468	Ctdsp2	44.3247	44.2899	91.1646	91.1245	47.345	43.6357	42.7468	43.5713	91.3299	93.4933	93.095	86.7401	3800.54	3567.99	3447.74	3558.99	7385.69	7515.71	7500.52	7013.69
Ccng2	2.05266	4.67612e-08	-2.05266	4.67612e-08	Ccng2	0.550157	0.555911	0.437649	0.531267	-0.500549	-0.51337	-0.501012	-0.560054	Ccng2	cyclin G2	12452	Ccng2	9.49598	9.49463	19.4997	19.4892	9.61515	9.53008	9.61206	9.22663	19.9182	19.9978	18.4239	19.6591	398.133	394.626	398.02	382.046	824.718	828.012	762.877	814.022
Ptch1	2.05235	2.17777e-05	-2.05235	2.17777e-05	Ptch1	0.566939	0.508516	0.419236	0.579869	-0.492792	-0.308211	-0.598519	-0.675038	Ptch1	patched 1	19206	Ptch1	2.33837	2.3276	4.78163	4.77706	2.36968	2.69311	2.20223	2.08847	4.9397	4.74366	4.459	4.98417	175.647	199.625	163.239	154.803	366.136	351.605	330.513	369.441
Lrpap1	2.05178	1.56974e-06	-2.05178	1.56974e-06	Lrpap1	0.460343	0.605169	0.576313	0.431919	-0.426447	-0.495579	-0.569824	-0.581895	Lrpap1	low density lipoprotein receptor-related protein associated protein 1	16976	Lrpap1	15.3987	15.3841	31.606	31.5648	16.397	15.6298	14.8458	14.7221	30.319	33.5206	32.8568	29.7275	801.285	763.816	725.506	719.437	1481.57	1638.02	1605.64	1452.72
Commd7	2.05046	8.99185e-05	-2.05046	8.99185e-05	Commd7	0.493423	0.526441	0.569562	0.48247	-0.467838	-0.451814	-0.833131	-0.319112	Commd7	COMM domain containing 7	99311	Commd7	5.31805	5.27343	10.816	10.813	5.45991	5.52089	4.23859	6.0528	10.6305	10.8766	11.2066	10.5501	297.763	301.364	230.751	329.452	580.222	592.808	611.1	575.033
Spint1	2.04839	1.64136e-05	-2.04839	1.64136e-05	Spint1	0.496696	0.517703	0.463743	0.590837	-0.333194	-0.451209	-0.594028	-0.690547	Spint1	"serine protease inhibitor, Kunitz type 1"	20732	Spint1	9.06816	9.0278	18.5022	18.4924	10.2562	9.45062	8.55988	8.00594	18.2309	18.4983	17.8192	19.4602	383.914	353.776	320.432	299.683	682.399	692.41	667.018	728.445
Mir6244	2.04783	0.724105	-2.04783	0.724105	Mir6244	1.4265	3.72887	2.71278	-5.79996	1.87223	0.740692	-5.79996	1.11883	Mir6244	microRNA 6244	102465150	Mir6244	10.4514	0	31.3424	0	20.3967	9.30962	0	12.0994	14.9755	73.8692	36.525	0	1.67283	0.770753	0	0.992327	1.2164	6.00009	2.99559	0
Kif21b	2.0449	9.50233e-07	-2.0449	9.50233e-07	Kif21b	0.627898	0.492241	0.457486	0.48643	-0.424887	-0.542851	-0.585453	-0.510865	Kif21b	kinesin family member 21B	16565	Kif21b	0.663482	0.662926	1.35705	1.35561	0.70615	0.650708	0.631774	0.665296	1.46493	1.33346	1.30172	1.3281	113.752	104.822	101.772	107.171	235.981	214.803	209.691	213.942
Plvap	2.04486	0.072271	-2.04486	0.072271	Plvap	0.726913	0.581821	0.664493	0.0907776	0.0609845	-1.42829	-1.12982	0.433113	Plvap	plasmalemma vesicle associated protein	84094	Plvap	0.209411	0.172486	0.390354	0.384848	0.280747	0.0705531	0.122984	0.36336	0.44543	0.402812	0.426569	0.286605	9.20056	2.31226	4.03059	11.9079	14.5968	13.2002	13.9794	9.39256
Ccdc39	2.04458	6.68021e-05	-2.04458	6.68021e-05	Ccdc39	0.447529	0.701748	0.344582	0.569752	-0.699505	-0.346186	-0.497898	-0.520022	Ccdc39	coiled-coil domain containing 39	51938	Ccdc39	0.680235	0.677686	1.39156	1.38559	0.596704	0.762287	0.686197	0.675754	1.32145	1.57608	1.23044	1.43828	36.8022	47.0159	42.3229	41.6777	81.4996	97.2034	75.8882	88.7075
Lpin1	2.04364	4.62033e-09	-2.04364	4.62033e-09	Lpin1	0.486781	0.496424	0.560657	0.518427	-0.512389	-0.52314	-0.482419	-0.54434	Lpin1	lipin 1	14245	Lpin1	10.497	10.4957	21.4537	21.4495	10.5189	10.4408	10.7397	10.2885	21.0257	21.1667	22.1304	21.492	1017.08	1005.83	1040.9	996.296	2038.68	2041.23	2126.87	2074.71
Rab38	2.04121	0.00160937	-2.04121	0.00160937	Rab38	0.319028	0.635514	0.747312	0.356996	-0.942677	-0.292895	-0.561596	-0.261681	Rab38	"RAB38, member RAS oncogene family"	72433	Rab38	1.70504	1.67603	3.44841	3.42113	1.24581	1.95459	1.62244	1.99734	2.98719	3.71993	4.01966	3.06685	30.9473	48.5574	40.3059	49.6163	74.2003	92.4013	99.8529	76.1841
0610039K10Rik	2.04099	0.0252912	-2.04099	0.0252912	0610039K10Rik	0.676764	1.01977	0.391852	-0.0298561	-0.67109	-1.20425	-0.0806312	-0.102565	0610039K10Rik	RIKEN cDNA 0610039K10 gene	68386	0610039K10Rik	0.289249	0.275553	0.582399	0.562399	0.247233	0.170848	0.372265	0.366648	0.62929	0.798192	0.516516	0.3856	3.34566	2.31226	5.03823	4.96163	8.51479	10.8002	6.98971	5.21809
Creg1	2.03968	1.16523e-06	-2.03968	1.16523e-06	Creg1	0.500074	0.433749	0.503099	0.61976	-0.487328	-0.498429	-0.61742	-0.453505	Creg1	cellular repressor of E1A-stimulated genes 1	433375	Creg1	35.362	35.3299	72.1399	72.0616	35.9934	35.7175	32.8898	36.8472	71.3609	68.1545	71.5107	77.5335	1250.44	1240.91	1142.67	1280.1	2479.02	2367.63	2484.34	2693.58
Clu	2.03693	4.27867e-05	-2.03693	4.27867e-05	Clu	0.544239	0.553337	0.570683	0.384532	-0.349809	-0.524421	-0.75188	-0.426682	Clu	clusterin	12759	Clu	6.05576	6.0234	12.2855	12.2693	6.7457	5.97673	5.10495	6.39567	12.5361	12.6154	12.768	11.2224	195.721	173.419	148.124	185.565	363.703	366.005	370.454	325.609
Akap8l	2.03629	1.55654e-05	-2.03629	1.55654e-05	Akap8l	0.43883	0.630391	0.654206	0.32846	-0.58363	-0.497288	-0.485413	-0.485555	Akap8l	A kinase (PRKA) anchor protein 8-like	54194	Akap8l	9.57218	9.56834	19.5691	19.4839	9.111	9.67292	9.75287	9.75191	18.5079	21.136	21.4878	17.1448	307.8	326.799	329.5	329.452	625.229	714.01	725.931	579.208
Sord	2.03627	1.26436e-07	-2.03627	1.26436e-07	Sord	0.483681	0.528359	0.533765	0.506057	-0.410447	-0.553781	-0.546685	-0.54095	Sord	sorbitol dehydrogenase	20322	Sord	38.5852	38.5521	78.51	78.5026	41.3913	37.4767	37.6615	37.8115	76.9252	79.3447	79.6426	78.1276	1538.17	1392.75	1399.62	1405.13	2858.54	2948.44	2959.64	2903.34
Has1	2.03529	0.0116416	-2.03529	0.0116416	Has1	0.558725	0.539163	0.614953	0.337634	-0.0812086	-0.199224	-0.450005	-1.32004	Has1	hyaluronan synthase1	15116	Has1	0.267464	0.254307	0.518926	0.51759	0.342946	0.316009	0.265587	0.145312	0.534398	0.527201	0.555637	0.458469	11.7098	10.7905	9.06882	4.96163	18.246	18.0003	18.9721	15.6543
Gstm5	2.03476	5.87398e-08	-2.03476	5.87398e-08	Gstm5	0.501152	0.448329	0.568257	0.531977	-0.560994	-0.473262	-0.522258	-0.4932	Gstm5	"glutathione S-transferase, mu 5"	14866	Gstm5	33.0309	33.0223	67.2236	67.1925	31.9292	33.9311	32.7981	33.4654	66.6693	64.2724	69.8436	68.1091	409.007	434.705	420.189	428.685	853.911	823.212	894.682	872.464
6430571L13Rik	2.03392	0.0193243	-2.03392	0.0193243	6430571L13Rik	0.865099	0.708037	0.290797	0.184593	0.324718	-0.791081	-0.791081	-0.791081	6430571L13Rik	RIKEN cDNA 6430571L13 gene	235599	6430571L13Rik	0.0914381	0.0665734	0.251547	0.246778	0.216715	0.0544622	0.0712014	0.0233738	0.315181	0.28267	0.211679	0.196656	9.20056	2.31226	3.02294	0.992327	13.3804	12.0002	8.98677	8.34894
Ank	2.03388	0.00974176	-2.03388	0.00974176	Ank	0.0992234	0.845202	0.299874	0.804165	-0.763064	-0.296089	-0.932271	-0.057041	Ank	progressive ankylosis	11732	Ank	0.12129	0.102074	0.278842	0.272147	0.112444	0.155421	0.033865	0.18343	0.204414	0.342825	0.234916	0.333211	6.69131	9.24904	2.01529	10.9156	12.164	20.4003	13.9794	19.8287
Faim2	2.03125	0.03734	-2.03125	0.03734	Faim2	1.262	0.739922	-0.302956	0.345764	0.0264431	-0.898979	-0.512285	-0.659911	Faim2	Fas apoptotic inhibitory molecule 2	72393	Faim2	0.155616	0.151187	0.331281	0.307099	0.219461	0.115552	0.151072	0.136378	0.51677	0.359862	0.174662	0.273831	17.5647	9.24904	12.0918	10.9156	41.3575	28.8004	13.9794	21.916
Xdh	2.03119	3.28021e-08	-2.03119	3.28021e-08	Xdh	0.568095	0.467069	0.540277	0.469216	-0.515066	-0.543912	-0.479623	-0.506056	Xdh	xanthine dehydrogenase	22436	Xdh	24.6043	24.6011	49.9931	49.9697	24.5347	24.049	25.1449	24.6884	51.981	48.4655	50.9883	48.5377	1955.54	1916.86	2004.21	1967.78	4143.05	3862.86	4064.01	3868.69
Rnase4	2.03081	8.1932e-08	-2.03081	8.1932e-08	Rnase4	0.529603	0.495185	0.498309	0.521017	-0.451402	-0.514744	-0.600046	-0.477922	Rnase4	"ribonuclease, RNase A family 4"	58809	Rnase4	91.2518	91.1834	185.186	185.176	95.031	90.9489	85.7273	93.3001	187.576	183.154	183.551	186.463	2274.64	2178.28	2050.65	2232.25	4484.17	4372.99	4390.92	4457.12
Insig1	2.02998	4.94335e-07	-2.02998	4.94335e-07	Insig1	0.556898	0.433257	0.483772	0.569005	-0.577954	-0.535775	-0.502725	-0.426478	Insig1	insulin induced gene 1	231070	Insig1	37.0122	36.9847	75.1334	75.0783	35.301	36.3483	37.1906	39.209	77.5196	71.1528	73.6883	78.1729	1559.91	1606.25	1643.47	1732.6	3425.38	3144.04	3256.2	3454.37
Serhl	2.02848	2.26957e-07	-2.02848	2.26957e-07	Serhl	0.494467	0.562367	0.4965	0.487461	-0.586543	-0.415566	-0.508343	-0.530344	Serhl	serine hydrolase-like	68607	Serhl	11.5328	11.5222	23.3777	23.3725	10.9283	12.3033	11.537	11.3624	23.119	24.2331	23.1516	23.007	230.014	258.973	242.843	239.151	486.559	510.007	487.282	484.238
Casp9	2.02348	1.10855e-06	-2.02348	1.10855e-06	Casp9	0.498594	0.56977	0.583569	0.381746	-0.451413	-0.497074	-0.523943	-0.561249	Casp9	caspase 9	12371	Casp9	7.26182	7.25903	14.7108	14.6885	7.5516	7.31634	7.18134	6.99802	14.5888	15.3266	15.4739	13.4538	504.358	488.657	479.64	467.386	974.335	1023.61	1033.48	898.555
Cetn4	2.02258	0.0199477	-2.02258	0.0199477	Cetn4	0.360233	0.703243	0.267984	0.700939	0.28542	-0.442731	-0.719048	-1.15604	Cetn4	centrin 4	207175	Cetn4	0.96749	0.903814	1.845	1.82804	1.56658	0.945708	0.780868	0.576806	1.64996	2.09281	1.54776	2.08947	24.256	14.6443	12.0918	8.93094	25.5444	32.4005	23.9647	32.3521
Tmed4	2.02231	2.04809e-07	-2.02231	2.04809e-07	Tmed4	0.477899	0.525185	0.505766	0.523159	-0.423911	-0.517899	-0.603032	-0.487167	Tmed4	transmembrane emp24 protein transport domain containing 4	103694	Tmed4	29.2484	29.2194	59.0957	59.0906	30.9731	29.0196	27.3567	29.6444	57.8704	59.7986	58.9991	59.7147	796.266	746.089	703.337	762.107	1487.65	1537.22	1516.77	1535.16
Frmd4b	2.02204	9.0085e-08	-2.02204	9.0085e-08	Frmd4b	0.564384	0.451539	0.502817	0.512885	-0.437086	-0.538647	-0.511652	-0.544239	Frmd4b	FERM domain containing 4B	232288	Frmd4b	25.545	25.5337	51.6501	51.6302	26.8184	24.9954	25.4675	24.8987	53.6915	49.6519	51.4484	51.8087	2338.61	2179.69	2220.85	2171.21	4681.92	4329.66	4486.39	4517.82
Nme3	2.022	4.18697e-05	-2.022	4.18697e-05	Nme3	0.42433	0.568264	0.698415	0.340552	-0.524893	-0.5325	-0.617164	-0.357003	Nme3	NME/NM23 nucleoside diphosphate kinase 3	79059	Nme3	10.2009	10.1789	20.6749	20.5816	10.0596	10.0067	9.43636	11.3011	19.4234	21.4612	23.4873	18.3276	94.5148	94.0335	88.6742	106.179	182.461	201.603	220.675	172.197
Dync2h1	2.02198	6.87508e-05	-2.02198	6.87508e-05	Dync2h1	0.392031	0.724674	0.468854	0.44598	-0.722811	-0.479188	-0.388628	-0.440913	Dync2h1	dynein cytoplasmic 2 heavy chain 1	110350	Dync2h1	1.26535	1.26051	2.5591	2.54872	1.08604	1.28583	1.36913	1.3204	2.35205	2.96198	2.48069	2.44167	270.162	319.863	340.585	328.46	585.087	736.811	617.091	607.385
Gm5617	2.02197	0.0600492	-2.02197	0.0600492	Gm5617	0.666078	0.610894	0.345414	0.409132	0.291461	-0.649904	-0.00949703	-1.66358	Gm5617	predicted gene 5617	434402	Gm5617	3.19942	2.83886	5.76484	5.74009	4.94049	2.57271	4.01026	1.27422	6.40532	6.16494	5.12875	5.36034	38.475	20.0396	31.237	9.92327	49.8723	48.0007	39.9412	41.7447
Vwa5a	2.0216	1.84852e-07	-2.0216	1.84852e-07	Vwa5a	0.467859	0.534642	0.518264	0.510231	-0.540695	-0.467789	-0.432824	-0.589689	Vwa5a	von Willebrand factor A domain containing 5A	67776	Vwa5a	16.3066	16.2919	32.9406	32.9358	15.9241	16.7495	17.1604	15.3924	32.0376	33.5555	33.1767	32.9925	1132.5	1193.13	1221.27	1097.51	2279.53	2388.03	2361.52	2347.1
Nsdhl	2.02083	1.81592e-05	-2.02083	1.81592e-05	Nsdhl	0.463458	0.474224	0.479692	0.612518	-0.359906	-0.548455	-0.421826	-0.699704	Nsdhl	NAD(P) dependent steroid dehydrogenase-like	18194	Nsdhl	10.4704	10.4284	21.093	21.0739	11.5515	10.1363	11.0662	9.12744	20.4407	20.5938	20.672	22.6656	420.716	369.191	403.059	332.429	744.436	750.011	752.891	825.501
Gm10560	2.0203	0.062679	-2.0203	0.062679	Gm10560	-0.315995	1.14987	1.24706	-0.0517948	-0.856526	0.0253289	-0.58802	-0.609927	Gm10560	predicted gene 10560	100038526	Gm10560	0.472477	0.460005	1.03969	0.92935	0.361103	0.66542	0.43497	0.428415	0.525227	1.45083	1.55194	0.630782	4.18207	7.70753	5.03823	4.96163	6.08199	16.8002	17.9735	7.30532
1500004A13Rik	2.01996	0.00170133	-2.01996	0.00170133	1500004A13Rik	0.145962	0.669544	0.486791	0.726363	-0.394402	-0.249354	-0.500134	-0.88477	1500004A13Rik	RIKEN cDNA 1500004A13 gene	319830	1500004A13Rik	0.442935	0.437299	0.893864	0.883328	0.47285	0.522862	0.439435	0.336595	0.687684	0.98856	0.870941	1.02827	29.2745	32.3716	27.2065	20.8389	42.5739	61.2009	53.9206	63.6607
Cdc42ep1	2.01915	7.19625e-07	-2.01915	7.19625e-07	Cdc42ep1	0.520339	0.569261	0.522205	0.415686	-0.44569	-0.538852	-0.590911	-0.452038	Cdc42ep1	CDC42 effector protein (Rho GTPase binding) 1	104445	Cdc42ep1	54.6459	54.5974	110.323	110.24	56.9626	53.4005	51.5079	56.7125	111.274	115.112	111.418	103.488	2408.04	2257.54	2177.52	2397.46	4703.81	4866.07	4710.06	4374.84
Wdpcp	2.01911	6.98449e-05	-2.01911	6.98449e-05	Wdpcp	0.51711	0.575089	0.301439	0.633802	-0.417804	-0.445614	-0.430934	-0.733089	Wdpcp	WD repeat containing planar cell polarity effector	216560	Wdpcp	2.41804	2.40843	4.88091	4.8629	2.56179	2.51288	2.53858	2.05889	4.89757	5.0984	4.21752	5.31017	103.715	101.739	102.78	83.3554	198.273	206.403	170.749	214.985
Iqsec2	2.01882	1.64173e-07	-2.01882	1.64173e-07	Iqsec2	0.533411	0.51042	0.520764	0.462428	-0.437796	-0.527814	-0.469619	-0.591794	Iqsec2	IQ motif and Sec7 domain 2	245666	Iqsec2	5.11294	5.10872	10.3154	10.3136	5.35884	5.03469	5.24193	4.81629	10.5059	10.3398	10.4142	10.0015	506.867	487.887	495.762	465.401	993.797	985.214	992.538	976.826
Gm13283	2.01768	0.265882	-2.01768	0.265882	Gm13283	0.90802	-1.23687	2.0825	0.271746	-1.23687	-0.165716	-1.23687	0.614076	Gm13283	predicted gene 13283	545645	Gm13283	0.184607	0.151554	0.431257	0	0.0760149	0.210112	0.0915637	0.360738	0.44226	0	0.998231	0.284538	0.836414	2.31226	1.00765	3.96931	4.86559	0	10.9838	3.13085
Crebrf	2.01625	1.92496e-06	-2.01625	1.92496e-06	Crebrf	0.560707	0.434589	0.39611	0.631943	-0.532774	-0.516403	-0.470287	-0.503885	Crebrf	CREB3 regulatory factor	77128	Crebrf	5.66709	5.66637	11.4496	11.4248	5.56155	5.62502	5.80773	5.67404	11.8677	10.8743	10.5881	12.4684	728.517	736.84	760.773	743.253	1554.56	1424.42	1386.96	1633.26
Pcbd2	2.01371	3.7567e-05	-2.01371	3.7567e-05	Pcbd2	0.513793	0.361777	0.514723	0.629424	-0.611871	-0.502384	-0.614187	-0.291275	Pcbd2	pterin 4 alpha carbinolamine dehydratase/dimerization cofactor of hepatocyte nuclear factor 1 alpha (TCF1) 2	72562	Pcbd2	11.0601	11.0133	22.2254	22.1775	10.2264	11.0327	10.21	12.7712	22.3142	20.0826	22.3286	24.1763	63.5675	68.597	63.4817	79.3861	138.669	124.802	138.796	150.281
Fam217b	2.01205	8.7351e-05	-2.01205	8.7351e-05	Fam217b	0.37394	0.441842	0.572954	0.628588	-0.522595	-0.318674	-0.74806	-0.427996	Fam217b	"family with sequence similarity 217, member B"	71532	Fam217b	2.28734	2.27389	4.58645	4.57518	2.24529	2.58618	1.92044	2.39745	4.17981	4.38124	4.79806	4.9867	83.6414	96.3441	71.5429	89.3094	155.699	163.202	178.737	185.764
Vnn3	2.01128	0.0083872	-2.01128	0.0083872	Vnn3	0.23919	1.21963	0.539328	0.0180879	-0.504058	-0.504058	-0.504058	-0.504058	Vnn3	vanin 3	26464	Vnn3	0	0	0.211847	0.201128	0	0	0	0	0.167394	0.330279	0.206106	0.143609	0	0	0	0	4.86559	9.60014	5.99118	4.17447
Atoh8	2.01109	1.17956e-06	-2.01109	1.17956e-06	Atoh8	0.606749	0.550475	0.464809	0.393927	-0.466228	-0.46634	-0.544826	-0.538564	Atoh8	atonal bHLH transcription factor 8	71093	Atoh8	20.1802	20.1733	40.6345	40.5704	20.7083	20.7067	19.6103	19.6956	43.5655	41.8989	39.4834	37.5904	805.467	805.437	762.788	766.076	1694.44	1629.62	1535.74	1462.11
Mir155hg	2.00911	0.0228352	-2.00911	0.0228352	Mir155hg	-0.00708926	0.710312	0.123087	1.1868	-0.132506	-0.665606	-0.278957	-0.936039	Mir155hg	Mir155 host gene (non-protein coding)	100653389	Mir155hg	0.126153	0.114496	0.286837	0.271192	0.174537	0.120617	0.157689	0.051768	0.190389	0.313041	0.208367	0.43555	3.34566	2.31226	3.02294	0.992327	3.64919	6.00009	3.99412	8.34894
Nkx3-2	2.00854	0.0830578	-2.00854	0.0830578	Nkx3-2	0.0972839	1.49276	1.03483	-0.61258	-0.61258	-0.61258	-0.174554	-0.61258	Nkx3-2	NK3 homeobox 2	12020	Nkx3-2	0.0629947	0.0528506	0.250171	0.21311	0.0374871	0.0345418	0.135475	0.0444749	0.163565	0.430299	0.313271	0.0935475	0.836414	0.770753	3.02294	0.992327	3.64919	9.60014	6.98971	2.08723
Gpcpd1	2.00852	1.42111e-07	-2.00852	1.42111e-07	Gpcpd1	0.515763	0.488393	0.482806	0.525308	-0.544553	-0.530063	-0.538104	-0.399551	Gpcpd1	glycerophosphocholine phosphodiesterase 1	74182	Gpcpd1	4.65849	4.6544	9.34919	9.34848	4.52247	4.56812	4.54273	5.00064	9.4311	9.25387	9.2181	9.49371	283.544	285.949	283.149	312.583	592.386	578.408	578.149	597.993
Mtmr11	2.00834	4.45651e-06	-2.00834	4.45651e-06	Mtmr11	0.423096	0.548056	0.579629	0.461221	-0.458705	-0.488599	-0.409421	-0.655277	Mtmr11	myotubularin related protein 11	194126	Mtmr11	6.84314	6.82938	13.7289	13.7157	7.04232	6.8979	7.28705	6.14528	12.9767	14.1508	14.4639	13.3242	332.056	325.258	343.607	289.759	611.848	667.21	681.996	628.258
Pdk2	2.00814	7.59978e-07	-2.00814	7.59978e-07	Pdk2	0.519853	0.505747	0.512585	0.473542	-0.428307	-0.434747	-0.520166	-0.628508	Pdk2	"pyruvate dehydrogenase kinase, isoenzyme 2"	18604	Pdk2	4.25158	4.24495	8.52511	8.52447	4.4703	4.45039	4.19454	3.89108	8.62504	8.54112	8.5817	8.35257	166.446	165.712	156.185	144.88	321.129	318.005	319.529	310.998
Ttc22	2.00615	0.000631265	-2.00615	0.000631265	Ttc22	0.705011	0.492808	0.742144	0.0688906	-0.502213	-0.502213	-0.502213	-0.502213	Ttc22	tetratricopeptide repeat domain 22	230576	Ttc22	0.0417756	0.0395676	0.203921	0.200615	0.0595348	0.0365727	0.0239067	0.0470883	0.230893	0.199311	0.236913	0.148566	2.50924	1.54151	1.00765	1.98465	9.73118	8.40012	9.98529	6.2617
Capsl	2.00421	0.14881	-2.00421	0.14881	Capsl	1.93948	-0.501515	1.06961	-0.501515	-0.501515	-0.501515	-0.501515	-0.501515	Capsl	calcyphosine-like	75568	Capsl	0.0327886	0	0.229448	0	0	0.0573321	0	0.0738224	0.543017	0	0.297136	0.0776381	0	0.770753	0	0.992327	7.29839	0	3.99412	1.04362
Ccpg1os	2.00276	0.000817699	-2.00276	0.000817699	Ccpg1os	0.750755	0.593691	0.238988	0.420542	-0.213635	-0.441461	-0.779175	-0.569704	Ccpg1os	"cell cycle progression 1, opposite strand"	546143	Ccpg1os	3.10473	3.0735	6.20943	6.15547	3.75091	3.20298	2.5345	2.93055	7.31892	6.56396	5.13322	5.82161	34.293	29.2886	23.1759	26.7928	66.9019	60.0009	46.9309	53.2245
Necab3	2.00214	0.0200857	-2.00214	0.0200857	Necab3	0.76067	0.615574	0.350315	0.276526	-0.457813	0.161124	-1.28873	-0.417666	Necab3	N-terminal EF-hand calcium binding protein 3	56846	Necab3	0.445497	0.419209	0.847126	0.839314	0.431879	0.663255	0.24279	0.444066	1.00499	0.908832	0.756193	0.718489	12.5462	19.2688	7.05353	12.9002	29.1936	26.4004	21.9676	20.8723
2900041M22Rik	2.00206	0.0240293	-2.00206	0.0240293	2900041M22Rik	0.048654	0.614058	0.638273	0.701989	-0.754822	0.390156	-0.808159	-0.83015	2900041M22Rik	RIKEN cDNA 2900041M22 gene	78403	2900041M22Rik	0.259669	0.241732	0.491513	0.483963	0.202698	0.448252	0.195341	0.192386	0.353769	0.523508	0.532369	0.556408	4.18207	9.24904	4.03059	3.96931	7.29839	10.8002	10.9838	11.4798
Ilvbl	2.00083	2.62368e-06	-2.00083	2.62368e-06	Ilvbl	0.481193	0.562483	0.535004	0.422522	-0.424116	-0.563466	-0.606984	-0.406636	Ilvbl	ilvB (bacterial acetolactate synthase)-like	216136	Ilvbl	28.172	28.1215	56.3051	56.2664	29.6464	26.9168	26.117	30.0078	55.5261	58.7446	57.6363	53.3133	1139.2	1034.35	1003.62	1153.08	2133.56	2257.23	2214.74	2048.62
Drd4	2.00021	0.0281843	-2.00021	0.0281843	Drd4	1.1945	0.367583	-0.312747	0.750966	-0.568337	-0.271363	-0.299752	-0.860848	Drd4	dopamine receptor D4	13491	Drd4	0.117231	0.107126	0.275452	0.256849	0.122477	0.150471	0.147539	0.0484358	0.415643	0.234312	0.146216	0.305636	2.50924	3.08301	3.02294	0.992327	8.51479	4.80007	2.99559	6.2617
Glmp	1.99919	4.82058e-06	-1.99919	4.82058e-06	Glmp	0.447862	0.53686	0.569909	0.444195	-0.479705	-0.471867	-0.658603	-0.388653	Glmp	glycosylated lysosomal membrane protein	56700	Glmp	115.045	114.782	229.637	229.47	116.384	117.018	102.811	123.966	221.37	235.456	240.912	220.808	2807.01	2822.5	2479.82	2989.88	5338.77	5678.48	5810.44	5325.58
Mkrn1	1.99867	2.36763e-06	-1.99867	2.36763e-06	Mkrn1	0.419814	0.571957	0.580145	0.426158	-0.486333	-0.402686	-0.534458	-0.574598	Mkrn1	"makorin, ring finger protein, 1"	54484	Mkrn1	11.7578	11.7461	23.5098	23.4766	11.854	12.5616	11.4651	11.1505	22.2148	24.6855	24.826	22.3127	585.49	620.456	566.297	550.741	1097.19	1219.22	1226.19	1102.06
Hmgxb4	1.99838	3.61877e-07	-1.99838	3.61877e-07	Hmgxb4	0.499924	0.484895	0.537077	0.47576	-0.487591	-0.584079	-0.530066	-0.395921	Hmgxb4	HMG box domain containing 4	70823	Hmgxb4	11.7774	11.7639	23.5118	23.5087	11.8607	11.0934	11.5166	12.6388	23.517	23.2733	24.1305	23.1264	780.374	729.903	757.75	831.57	1547.26	1531.22	1587.66	1521.59
Plch1	1.99622	0.00591751	-1.99622	0.00591751	Plch1	0.487958	0.666343	0.285702	0.554533	-0.554847	-1.08786	-0.0132104	-0.338623	Plch1	"phospholipase C, eta 1"	269437	Plch1	0.395918	0.382181	0.766385	0.762916	0.367576	0.254036	0.535052	0.427009	0.757291	0.856963	0.65823	0.793056	40.1479	27.7471	58.4435	46.6394	82.7151	93.6013	71.8941	86.6202
Dcaf8	1.99616	1.99734e-07	-1.99616	1.99734e-07	Dcaf8	0.405186	0.508133	0.561571	0.519567	-0.468851	-0.527443	-0.533164	-0.465	Dcaf8	DDB1 and CUL4 associated factor 8	98193	Dcaf8	22.2531	22.2477	44.4449	44.4099	22.7114	21.8075	21.7212	22.7721	41.6251	44.7039	46.3908	45.0596	1452.85	1395.06	1389.54	1456.74	2662.7	2859.64	2967.63	2882.47
Dtd2	1.99551	2.39272e-05	-1.99551	2.39272e-05	Dtd2	0.569733	0.477109	0.48941	0.457266	-0.546731	-0.258574	-0.626814	-0.561399	Dtd2	D-tyrosyl-tRNA deacylase 2	328092	Dtd2	3.32039	3.3039	6.59591	6.59298	3.19501	3.90136	3.02249	3.16269	6.92726	6.49649	6.55212	6.40775	136.336	166.483	128.979	134.956	295.585	277.204	279.588	273.428
Haus4	1.99423	2.56554e-08	-1.99423	2.56554e-08	Haus4	0.489163	0.461267	0.54724	0.493996	-0.531468	-0.440191	-0.505827	-0.51418	Haus4	"HAUS augmin-like complex, subunit 4"	219072	Haus4	29.809	29.8003	59.4427	59.4288	29.1153	31.0169	29.6374	29.4663	59.0693	57.9381	61.4957	59.2675	728.517	776.148	741.628	737.299	1477.92	1449.62	1538.73	1482.98
Cpt1b	1.99289	0.217436	-1.99289	0.217436	Cpt1b	-0.0114491	1.2203	-0.148855	0.929732	-2.40446	0.0681741	0.0902635	0.256295	Cpt1b	"carnitine palmitoyltransferase 1b, muscle"	12895	Cpt1b	0.437762	0	0.811225	0.747409	0	0.555058	0.563622	0.632366	0.525254	1.23357	0.477536	1.00854	0	26.995	27.4115	30.7538	25.5438	59.9899	23.2239	49.0483
Zfp949	1.99267	1.32151e-05	-1.99267	1.32151e-05	Zfp949	0.548302	0.46026	0.400161	0.580687	-0.334355	-0.541097	-0.469939	-0.644019	Zfp949	zinc finger protein 949	71640	Zfp949	1.49939	1.4948	2.98229	2.97866	1.6736	1.45016	1.52348	1.35031	3.08573	2.90305	2.7846	3.15578	98.6969	86.3243	90.6882	80.3785	183.676	172.802	165.756	187.851
Ncoa4	1.99019	4.09184e-10	-1.99019	4.09184e-10	Ncoa4	0.489528	0.517235	0.499309	0.479746	-0.480203	-0.504889	-0.477711	-0.523015	Ncoa4	nuclear receptor coactivator 4	27057	Ncoa4	43.0637	43.0601	85.7019	85.698	43.5479	42.8091	43.6232	42.2746	85.2875	86.9413	85.8677	84.7112	2969.27	2932.72	2980.62	2888.66	5798.57	5922.08	5850.38	5775.38
Cnih2	1.98881	0.0142849	-1.98881	0.0142849	Cnih2	0.462019	0.442464	0.567094	0.512231	-0.292498	-0.299541	-1.34586	-0.0459058	Cnih2	cornichon family AMPA receptor auxiliary protein 2	12794	Cnih2	0.929004	0.880949	1.75303	1.75204	1.01437	1.00943	0.488767	1.20345	1.71131	1.68827	1.8406	1.77192	20.9101	20.8103	10.0762	24.8082	35.2741	34.799	37.942	36.5266
Col14a1	1.98762	0.000267739	-1.98762	0.000267739	Col14a1	0.683278	0.730829	0.176127	0.391842	-0.495519	-0.495519	-0.495519	-0.495519	Col14a1	"collagen, type XIV, alpha 1"	12818	Col14a1	0.0320026	0	0.201157	0.198762	0.0444758	0.0478144	0.0357202	0	0.226388	0.233974	0.159289	0.184979	5.01848	5.39527	4.03059	0	25.5444	26.4004	17.9735	20.8723
Gm12250	1.98546	0.000590084	-1.98546	0.000590084	Gm12250	0.386909	0.249503	0.804729	0.537801	-0.468348	-0.695972	-0.55725	-0.257372	Gm12250	predicted gene 12250	631323	Gm12250	0.750133	0.74553	1.49564	1.48022	0.759292	0.648466	0.713915	0.878858	1.37362	1.24883	1.83503	1.52507	34.293	29.2886	32.2447	39.6931	62.0363	56.4008	82.8779	68.8787
3110062M04Rik	1.98294	8.13132e-07	-1.98294	8.13132e-07	3110062M04Rik	0.513103	0.518364	0.479332	0.464479	-0.487526	-0.521346	-0.592956	-0.37345	3110062M04Rik	RIKEN cDNA 3110062M04 gene	78412	3110062M04Rik	10.0659	10.0507	19.9323	19.9298	10.0946	9.86071	9.38321	10.9252	20.198	20.2718	19.7307	19.5286	598.036	589.626	565.29	647.989	1185.99	1188.02	1156.3	1141.72
Fggy	1.97977	8.04603e-05	-1.97977	8.04603e-05	Fggy	0.294424	0.363359	0.624779	0.688098	-0.421155	-0.498535	-0.448623	-0.602347	Fggy	FGGY carbohydrate kinase domain containing	75578	Fggy	1.82673	1.82466	3.63665	3.6124	1.91738	1.81725	1.88122	1.69108	3.14861	3.30271	3.95882	4.13644	58.549	55.4942	57.4359	51.601	96.0954	100.801	120.822	126.278
4930480K23Rik	1.97925	0.058211	-1.97925	0.058211	4930480K23Rik	0.120318	1.42632	0.0764694	0.346801	-1.12521	-0.297113	0.170902	-0.718487	4930480K23Rik	RIKEN cDNA 4930480K23 gene	75016	4930480K23Rik	0.153737	0.136051	0.332693	0.306882	0.0592812	0.177534	0.245566	0.132567	0.237105	0.586254	0.230007	0.277408	3.34566	10.0198	11.0841	6.94629	13.3804	24.0003	12.9809	15.6543
Tcea3	1.97901	0.00127134	-1.97901	0.00127134	Tcea3	0.451027	0.747727	0.643487	0.127313	-0.254052	-0.522365	-0.765349	-0.427788	Tcea3	"transcription elongation factor A (SII), 3"	21401	Tcea3	3.44536	3.41761	6.85173	6.76347	4.03152	3.34733	2.82848	3.57412	6.57232	8.07299	7.51026	5.25135	76.1137	63.2018	53.4053	67.4782	124.073	152.402	141.791	99.1437
Aga	1.97896	1.53259e-08	-1.97896	1.53259e-08	Aga	0.476142	0.45237	0.501281	0.53969	-0.487402	-0.530397	-0.454362	-0.497322	Aga	aspartylglucosaminidase	11593	Aga	46.1976	46.1894	91.43	91.407	46.3488	44.9879	47.4225	46.0312	90.3845	88.9074	91.9733	94.4548	907.509	883.283	929.05	904.01	1774.72	1746.02	1805.34	1854.51
Rdh5	1.976	0.00686034	-1.976	0.00686034	Rdh5	0.856058	0.599459	0.334158	0.175487	-0.205215	-0.524924	-0.21227	-1.02275	Rdh5	retinol dehydrogenase 5	19682	Rdh5	0.846356	0.825411	1.65782	1.63101	1.00644	0.806391	1.00153	0.571063	2.10021	1.758	1.4627	1.31036	19.2375	15.4151	19.1453	10.9156	40.1411	33.6005	27.9588	25.0468
Pigs	1.97499	3.73555e-07	-1.97499	3.73555e-07	Pigs	0.511875	0.516988	0.489912	0.444922	-0.431258	-0.475743	-0.601924	-0.454772	Pigs	"phosphatidylinositol glycan anchor biosynthesis, class S"	276846	Pigs	34.9754	34.9394	69.0185	69.0051	36.4147	35.309	32.352	35.826	70.0145	70.2631	68.9567	66.8395	1503.87	1458.26	1336.14	1479.56	2891.38	2901.64	2847.81	2760.37
Hoxa5	1.97384	1.72451e-05	-1.97384	1.72451e-05	Hoxa5	0.463483	0.31342	0.686205	0.498904	-0.438378	-0.48792	-0.494187	-0.541527	Hoxa5	homeobox A5	15402	Hoxa5	3.84019	3.83896	7.60981	7.5775	3.9802	3.84584	3.82917	3.70556	7.4369	6.70222	8.67837	7.62175	120.444	116.384	115.879	112.133	225.034	202.803	262.613	230.639
Pram1	1.97335	0.143708	-1.97335	0.143708	Pram1	0.87084	0.849102	0.970885	-0.729538	-1.20738	0.0975683	0.355904	-1.20738	Pram1	PML-RAR alpha-regulated adaptor molecule 1	378460	Pram1	0.165635	0.126862	0.357533	0.324384	0.0669694	0.247075	0.295526	0.0529686	0.422286	0.415971	0.452609	0.139266	2.50924	9.24904	11.0841	1.98465	15.8132	15.6002	16.975	5.21809
Ppp1r3d	1.97214	0.000309286	-1.97214	0.000309286	Ppp1r3d	0.477683	0.522976	0.357293	0.601579	-0.296174	-0.310738	-0.536532	-0.816086	Ppp1r3d	"protein phosphatase 1, regulatory subunit 3D"	228966	Ppp1r3d	1.98094	1.96049	3.87359	3.86637	2.24221	2.21969	1.89811	1.56375	3.83381	3.95608	3.52687	4.1776	123.789	122.55	104.795	86.3324	211.653	218.403	194.713	230.639
Nmnat3	1.97149	4.75812e-06	-1.97149	4.75812e-06	Nmnat3	0.516382	0.628612	0.462903	0.350671	-0.46011	-0.47972	-0.451118	-0.567619	Nmnat3	nicotinamide nucleotide adenylyltransferase 3	74080	Nmnat3	3.94028	3.93828	7.78296	7.76427	4.01973	3.96546	4.04486	3.73107	7.90952	8.54938	7.62169	7.05125	142.19	140.277	143.086	131.979	279.772	302.404	269.603	249.425
3830406C13Rik	1.96848	0.000160347	-1.96848	0.000160347	3830406C13Rik	0.350289	0.510146	0.558156	0.53558	-0.35352	-0.587723	-0.273038	-0.73989	3830406C13Rik	RIKEN cDNA 3830406C13 gene	218734	3830406C13Rik	3.64627	3.61653	7.13026	7.11909	3.97135	3.37626	4.19919	3.03829	6.46853	7.22649	7.47102	7.35502	157.246	136.423	165.254	121.064	260.309	286.804	295.565	293.256
Cdnf	1.96785	0.0375197	-1.96785	0.0375197	Cdnf	1.00286	0.199031	0.223314	0.528039	-0.791267	-0.0861395	-1.22305	0.147209	Cdnf	cerebral dopamine neurotrophic factor	227526	Cdnf	0.283069	0.264148	0.533708	0.519805	0.214116	0.349071	0.158734	0.410354	0.742568	0.425362	0.432582	0.534318	10.8734	17.7273	8.06117	20.8389	37.7083	21.6003	21.9676	27.1341
Airn	1.96689	0.00108363	-1.96689	0.00108363	Airn	0.707348	0.610939	0.0813301	0.552217	-0.75161	-0.463314	-0.352563	-0.384346	Airn	antisense Igf2r RNA	104103	Airn	1.87176	1.86104	3.7091	3.66045	1.5502	1.8931	2.04415	1.99961	4.26165	3.98617	2.76139	3.82718	24.256	27.747	36.2753	28.7774	65.6855	60.0009	45.9324	50.0935
Kiz	1.96645	9.07323e-06	-1.96645	9.07323e-06	Kiz	0.346861	0.600986	0.457732	0.545614	-0.464281	-0.617531	-0.444056	-0.425324	Kiz	kizuna centrosomal protein	228730	Kiz	8.73364	8.7217	17.1886	17.1508	8.86504	7.97164	8.99019	9.10768	15.5546	18.5506	16.7971	17.8521	311.982	280.554	316.401	320.522	547.379	652.809	591.129	628.258
Fcgrt	1.9656	2.20195e-07	-1.9656	2.20195e-07	Fcgrt	0.513213	0.417512	0.513977	0.505239	-0.531895	-0.450511	-0.543383	-0.424153	Fcgrt	"Fc receptor, IgG, alpha chain transporter"	14132	Fcgrt	13.2189	13.2106	25.9768	25.9667	12.8101	13.5535	12.7085	13.8034	26.4339	24.7373	26.4479	26.2882	355.476	376.127	352.676	383.038	733.488	686.41	733.919	729.489
Cdc42bpb	1.96432	2.26441e-09	-1.96432	2.26441e-09	Cdc42bpb	0.502525	0.502993	0.498374	0.444173	-0.479867	-0.470474	-0.51636	-0.481364	Cdc42bpb	CDC42 binding protein kinase beta	217866	Cdc42bpb	18.6176	18.6162	36.5737	36.5683	18.7087	18.8309	18.2414	18.6893	36.9635	36.9755	36.8573	35.4983	2202.28	2216.69	2147.29	2199.99	4351.06	4352.46	4338.61	4178.64
Nudt16	1.96336	0.000197461	-1.96336	0.000197461	Nudt16	0.273814	0.55826	0.715222	0.399348	-0.477168	-0.281552	-0.582956	-0.604968	Nudt16	nudix (nucleoside diphosphate linked moiety X)-type motif 16	75686	Nudt16	2.30234	2.29312	4.53221	4.50222	2.30826	2.64345	2.14506	2.11258	3.88466	4.73129	5.27509	4.23782	58.549	67.0555	54.4129	53.5856	98.5282	120.002	133.803	107.493
Nfix	1.96251	3.0545e-09	-1.96251	3.0545e-09	Nfix	0.480856	0.467175	0.510635	0.486729	-0.462173	-0.458314	-0.525345	-0.499563	Nfix	nuclear factor I/X	18032	Nfix	26.1118	26.107	51.2382	51.2352	26.5482	26.6193	25.4108	25.869	51.0405	50.5588	52.105	51.2487	2607.1	2622.87	2493.93	2558.22	5029.81	5017.27	5137.43	5047.98
Efhc1	1.96004	0.000677584	-1.96004	0.000677584	Efhc1	0.781892	0.499295	0.497096	0.163477	-0.655402	-0.587002	-0.29055	-0.408806	Efhc1	EF-hand domain (C-terminal) containing 1	71877	Efhc1	0.756775	0.752995	1.49282	1.4759	0.669312	0.701809	0.861906	0.794075	1.81258	1.49014	1.48787	1.18069	24.256	25.4349	31.237	28.7775	65.6855	54.0008	53.9206	42.7883
9130024F11Rik	1.95927	0.0363539	-1.95927	0.0363539	9130024F11Rik	-0.269867	0.225148	1.20634	0.779001	-0.688597	-0.688597	0.000201042	-0.563634	9130024F11Rik	RIKEN cDNA 9130024F11 gene	329160	9130024F11Rik	0.100152	0.0895895	0.242634	0.225598	0.0893499	0.0410173	0.161194	0.109048	0.133675	0.188393	0.371907	0.276561	5.01848	0.770753	9.06882	6.94629	8.51479	12.0002	15.9765	10.4362
Ebpl	1.95866	8.71369e-06	-1.95866	8.71369e-06	Ebpl	0.489499	0.406375	0.551281	0.492576	-0.33902	-0.419562	-0.58496	-0.596188	Ebpl	emopamil binding protein-like	68177	Ebpl	4.2525	4.24022	8.31044	8.30514	4.69151	4.43677	3.95619	3.92552	8.33147	7.865	8.69601	8.34926	158.919	150.297	134.017	132.972	282.204	266.404	294.566	282.82
Trmt2b	1.95818	4.02116e-06	-1.95818	4.02116e-06	Trmt2b	0.462956	0.523731	0.522107	0.430233	-0.568534	-0.322039	-0.555851	-0.492603	Trmt2b	TRM2 tRNA methyltransferase 2B	215201	Trmt2b	10.321	10.2966	20.1704	20.1627	9.71575	11.526	9.80154	10.2408	19.8603	20.7148	20.6915	19.4149	443.299	460.14	406.082	399.908	804.039	865.212	895.681	842.199
Cryl1	1.95597	4.1775e-06	-1.95597	4.1775e-06	Cryl1	0.554859	0.372825	0.58338	0.424704	-0.386454	-0.550312	-0.4885	-0.5105	Cryl1	"crystallin, lambda 1"	68631	Cryl1	4.58913	4.58505	8.98477	8.96822	4.90559	4.3789	4.57059	4.50142	9.42008	8.30342	9.60816	8.60744	107.061	95.5734	99.757	98.2403	205.571	181.203	209.691	187.851
Mgll	1.9524	4.59658e-07	-1.9524	4.59658e-07	Mgll	0.52975	0.419329	0.536691	0.444725	-0.516738	-0.493633	-0.525312	-0.394812	Mgll	monoglyceride lipase	23945	Mgll	12.3634	12.3552	24.1377	24.1223	12.0665	12.2613	11.995	13.1306	24.9233	23.0869	25.0435	23.4969	757.791	773.065	754.727	815.693	1559.42	1454.42	1581.67	1481.94
Serf1	1.95028	9.6991e-05	-1.95028	9.6991e-05	Serf1	0.359155	0.62662	0.315783	0.62581	-0.563659	-0.364741	-0.380529	-0.618439	Serf1	small EDRK-rich factor 1	20365	Serf1	15.4895	15.4439	30.2724	30.1199	14.5924	16.7497	16.5674	14.0487	27.6644	33.2994	26.8451	33.2807	102.043	117.154	115.879	98.2403	193.407	232.803	187.724	232.727
H1f0	1.94924	2.60006e-08	-1.94924	2.60006e-08	H1f0	0.465217	0.490982	0.488833	0.480792	-0.483316	-0.410813	-0.502471	-0.529224	H1f0	"H1 histone family, member 0"	14958	H1f0	58.2464	58.2192	113.486	113.483	58.1442	61.1409	57.3773	56.3231	112.213	114.235	114.065	113.431	2192.24	2305.32	2163.42	2123.58	4230.63	4306.86	4300.67	4276.74
Ggt7	1.94589	0.00166578	-1.94589	0.00166578	Ggt7	0.344741	0.775839	0.413584	0.386696	-0.228063	-0.557569	-0.864257	-0.270971	Ggt7	gamma-glutamyltransferase 7	207182	Ggt7	1.44176	1.42005	2.78391	2.76327	1.69126	1.34592	1.08817	1.6417	2.5156	3.39168	2.63855	2.58983	73.6044	58.5772	47.3594	71.4475	109.476	147.602	114.831	112.711
Ttc30b	1.9457	2.31104e-05	-1.9457	2.31104e-05	Ttc30b	0.50243	0.493064	0.470404	0.454687	-0.491002	-0.623076	-0.250641	-0.555868	Ttc30b	tetratricopeptide repeat domain 30B	72421	Ttc30b	2.00255	1.99284	3.8778	3.87748	1.9779	1.80487	2.33647	1.89094	3.93783	3.91235	3.85138	3.80965	86.1507	78.6168	101.772	82.3631	171.512	170.402	167.753	165.935
Pxmp4	1.94354	2.68794e-06	-1.94354	2.68794e-06	Pxmp4	0.536622	0.512559	0.543737	0.324455	-0.491035	-0.442664	-0.446928	-0.536746	Pxmp4	peroxisomal membrane protein 4	59038	Pxmp4	8.44544	8.4425	16.4397	16.4083	8.37436	8.6599	8.63434	8.11318	17.0729	16.7905	17.1573	14.738	191.539	198.084	197.499	185.565	390.464	384.005	392.422	337.088
Phyhd1	1.94184	0.00241679	-1.94184	0.00241679	Phyhd1	0.259085	0.543531	0.686217	0.426015	-0.366309	-0.76168	-0.733944	-0.0529148	Phyhd1	phytanoyl-CoA dioxygenase domain containing 1	227696	Phyhd1	3.04126	2.97864	5.81811	5.78404	3.21999	2.44814	2.49566	4.00125	4.96726	6.04984	6.67877	5.57658	61.8946	49.3282	47.3594	81.3708	98.5282	120.002	133.803	110.623
Arl5c	1.94107	0.0446063	-1.94107	0.0446063	Arl5c	-0.478424	1.07384	0.223604	1.09468	-0.478424	-0.478424	-0.478424	-0.478424	Arl5c	ADP-ribosylation factor-like 5C	217151	Arl5c	0.0649398	0.0613754	0.213148	0.193665	0.0340669	0.062781	0.082077	0.0808343	0.0990936	0.293277	0.162679	0.297544	0.836414	1.54151	2.01529	1.98465	2.4328	7.2001	3.99412	7.30532
Fcho1	1.94104	0.000581616	-1.94104	0.000581616	Fcho1	0.458109	0.639878	0.549937	0.265729	-0.230622	-0.635215	-0.317465	-0.730351	Fcho1	FCH domain only 1	74015	Fcho1	0.648038	0.641274	1.2504	1.24474	0.761441	0.57523	0.716958	0.538521	1.22734	1.39214	1.308	1.07412	40.9843	30.8301	40.3059	29.7698	68.1183	75.6011	69.8971	57.399
Apon	1.93991	0.0535186	-1.93991	0.0535186	Apon	0.759236	0.00271226	0.474408	0.675626	-0.781183	-0.899222	-0.834497	0.602919	Apon	apolipoprotein N	28194	Apon	0.224588	0.20171	0.399018	0.3913	0.163478	0.150635	0.157547	0.426693	0.475523	0.281472	0.390328	0.448748	4.18207	3.85377	4.03059	10.9156	12.164	7.2001	9.98529	11.4798
Nav3	1.93971	0.0293975	-1.93971	0.0293975	Nav3	0.169125	-0.319912	1.03638	1.02609	-0.508009	-0.508009	-0.508009	-0.387657	Nav3	neuron navigator 3	260315	Nav3	0.0635256	0.0592447	0.213778	0.198059	0.0488648	0.0450283	0.0515094	0.1087	0.159896	0.113926	0.29168	0.289608	6.69131	6.16602	7.05353	14.8849	21.8952	15.6002	39.9412	39.6575
Fchsd1	1.93919	3.47925e-06	-1.93919	3.47925e-06	Fchsd1	0.40744	0.550559	0.600422	0.35248	-0.481886	-0.487392	-0.456884	-0.48474	Fchsd1	FCH and double SH3 domains 1	319262	Fchsd1	3.41479	3.41467	6.63798	6.62168	3.40484	3.39187	3.46436	3.39811	6.30682	6.96456	7.20948	6.07108	247.579	246.641	251.912	247.089	458.582	506.407	524.228	441.45
Foxf2	1.9387	1.4246e-06	-1.9387	1.4246e-06	Foxf2	0.578851	0.395103	0.436251	0.499968	-0.425283	-0.451172	-0.566405	-0.467312	Foxf2	forkhead box F2	14238	Foxf2	3.75786	3.75531	7.28886	7.28039	3.89383	3.82458	3.53098	3.78203	7.81001	6.87603	7.07497	7.39444	152.227	149.526	138.048	147.857	305.316	268.804	276.593	289.082
Glrx	1.93832	2.00412e-05	-1.93832	2.00412e-05	Glrx	0.43451	0.625369	0.370344	0.479384	-0.581849	-0.316307	-0.537036	-0.474415	Glrx	glutaredoxin	93692	Glrx	7.71712	7.69812	14.9534	14.9214	7.16049	8.60754	7.3864	7.71407	14.4843	16.533	13.8542	14.9419	145.536	174.961	150.139	156.788	294.368	336.005	281.585	303.693
Irf6	1.93764	0.00885055	-1.93764	0.00885055	Irf6	0.463865	0.444304	0.66452	0.335914	-0.398426	-0.779435	-0.900848	0.170105	Irf6	interferon regulatory factor 6	54139	Irf6	0.136462	0.128919	0.260801	0.259908	0.141659	0.10878	0.085328	0.210082	0.257525	0.254057	0.295953	0.235669	10.037	7.70753	6.04588	14.8849	18.246	18.0003	20.9691	16.6979
Ephx1	1.93694	9.53968e-08	-1.93694	9.53968e-08	Ephx1	0.513714	0.439359	0.483384	0.471099	-0.398752	-0.487798	-0.532848	-0.488158	Ephx1	"epoxide hydrolase 1, microsomal"	13849	Ephx1	137.434	137.355	266.093	266.048	144.999	136.32	132.129	136.286	272.926	259.216	267.248	264.982	3832.45	3603.27	3492.5	3602.15	7213.24	6850.9	7063.6	7003.72
Tox	1.9348	0.0609605	-1.9348	0.0609605	Tox	0.65812	-0.245962	0.595727	0.896481	0.117745	-0.497748	-1.39121	-0.133155	Tox	thymocyte selection-associated high mobility group box	252838	Tox	0.298173	0.277823	0.559767	0.537532	0.419306	0.273684	0.14733	0.352373	0.609818	0.32587	0.584007	0.719373	20.0739	13.1028	7.05353	16.8696	29.1936	15.6002	27.9588	34.4394
Fam213b	1.9308	0.000725995	-1.9308	0.000725995	Fam213b	0.767257	0.637515	0.227723	0.265905	-0.651303	-0.455357	-0.462986	-0.328754	Fam213b	"family with sequence similarity 213, member B"	66469	Fam213b	3.33124	3.32077	6.49587	6.41175	2.93796	3.36536	3.34761	3.67403	7.85371	7.17825	5.4033	5.54821	30.9473	35.4546	35.2676	38.7007	82.7151	75.6011	56.9162	58.4426
Glt28d2	1.93028	0.00062257	-1.93028	0.00062257	Glt28d2	0.221958	0.431885	0.47151	0.772265	-0.716966	-0.513036	-0.322782	-0.344835	Glt28d2	glycosyltransferase 28 domain containing 2	320302	Glt28d2	0.956343	0.950732	1.8525	1.83518	0.8036	0.925612	1.05609	1.04007	1.54058	1.78188	1.8315	2.25602	36.8022	42.3914	48.367	47.6317	70.5511	81.6012	83.8765	103.318
Cnnm3	1.92874	2.16072e-05	-1.92874	2.16072e-05	Cnnm3	0.491654	0.451899	0.609053	0.342717	-0.415792	-0.52917	-0.605087	-0.345275	Cnnm3	cyclin M3	94218	Cnnm3	4.12487	4.11494	7.954	7.93667	4.28386	3.96009	3.75709	4.49845	8.03533	7.81693	8.71654	7.24718	387.26	357.629	339.577	404.869	723.757	704.41	785.843	652.261
Abcc10	1.92574	0.000155571	-1.92574	0.000155571	Abcc10	0.351515	0.617896	0.64451	0.276913	-0.616262	-0.447403	-0.514407	-0.312761	Abcc10	"ATP-binding cassette, sub-family C (CFTR/MRP), member 10"	224814	Abcc10	1.91729	1.91168	3.70429	3.68141	1.73062	1.94551	1.85722	2.13582	3.38479	4.07118	4.14698	3.21421	145.536	164.17	156.185	179.611	284.637	343.206	349.485	270.298
Bglap2	1.92532	0.206534	-1.92532	0.206534	Bglap2	-0.888674	1.41549	1.14983	0.213547	-0.888674	0.775827	-0.888674	-0.888674	Bglap2	bone gamma-carboxyglutamate protein 2	12097	Bglap2	0.079251	0	0.279847	0	0	0.317004	0	0	0	0.493882	0.41082	0.214685	0	1.54151	0	0	0	2.40003	1.99706	1.04362
Prox2	1.92522	0.000597329	-1.92522	0.000597329	Prox2	0.370552	0.640491	0.418332	0.460676	-0.837254	-0.314797	-0.486144	-0.251855	Prox2	prospero homeobox 2	73422	Prox2	0.827122	0.817317	1.57754	1.57352	0.634735	0.911733	0.809631	0.952391	1.46615	1.76782	1.51552	1.56066	28.4381	40.8499	36.2753	42.67	65.6855	79.2011	67.9	69.9224
Pkd2	1.9242	1.3872e-08	-1.9242	1.3872e-08	Pkd2	0.447765	0.476445	0.456375	0.507927	-0.466268	-0.501363	-0.42152	-0.499361	Pkd2	polycystic kidney disease 2	18764	Pkd2	15.8807	15.8767	30.5538	30.5499	15.9413	15.5582	16.4435	15.5798	30.0383	30.6414	30.2181	31.3174	1442.81	1408.17	1488.29	1410.1	2718.65	2773.24	2734.97	2834.46
Cdh3	1.92403	2.04883e-06	-1.92403	2.04883e-06	Cdh3	0.481974	0.470218	0.493171	0.442901	-0.374805	-0.525803	-0.591884	-0.395773	Cdh3	cadherin 3	12560	Cdh3	48.5041	48.4099	93.1499	93.1421	51.786	46.6399	44.5518	51.0388	93.784	93.0229	94.5147	91.2781	3587.38	3231	3086.42	3535.66	6496.78	6444.09	6547.36	6323.28
Nagk	1.92396	4.4835e-06	-1.92396	4.4835e-06	Nagk	0.426139	0.556958	0.474007	0.43106	-0.347985	-0.478602	-0.604674	-0.456903	Nagk	N-acetylglucosamine kinase	56174	Nagk	27.9304	27.8749	53.6661	53.6303	30.3779	27.7484	25.4265	28.1689	51.9508	56.8817	53.7034	52.1283	616.437	563.42	515.915	572.572	1054.62	1154.42	1090.39	1058.23
Ell3	1.92255	0.0100368	-1.92255	0.0100368	Ell3	0.872366	0.390905	0.230604	0.392171	-0.431608	-0.332055	-1.0657	-0.056686	Ell3	elongation factor RNA polymerase II-like 3	269344	Ell3	1.35668	1.31554	2.56627	2.52919	1.35243	1.44905	0.871435	1.75379	3.33926	2.39175	2.14023	2.39385	35.9658	38.5377	23.1759	46.6394	88.7971	63.6009	56.9162	63.6607
Filip1	1.92229	0.019751	-1.92229	0.019751	Filip1	-0.130478	0.17189	0.672217	1.17203	-0.211405	-0.558084	-0.558084	-0.558084	Filip1	filamin A interacting protein 1	70598	Filip1	0.0831932	0.0775796	0.216683	0.204132	0.127163	0.0532627	0.0974864	0.0548608	0.1345	0.165861	0.234616	0.331754	9.20056	3.85377	7.05353	3.96931	9.73118	12.0002	16.975	24.0032
Ddx50	1.92147	1.29932e-07	-1.92147	1.29932e-07	Ddx50	0.518045	0.387229	0.46591	0.51323	-0.438874	-0.484991	-0.459072	-0.501478	Ddx50	DEAD (Asp-Glu-Ala-Asp) box polypeptide 50	94213	Ddx50	18.8395	18.8369	36.2184	36.1946	19.2625	18.6565	18.9947	18.4445	37.3916	34.1503	36.0645	37.267	802.121	776.919	791.003	768.061	1556.99	1422.02	1501.79	1551.86
Hs1bp3	1.92134	2.60179e-07	-1.92134	2.60179e-07	Hs1bp3	0.438973	0.480865	0.529449	0.43494	-0.436972	-0.446416	-0.561679	-0.43916	Hs1bp3	HCLS1 binding protein 3	58240	Hs1bp3	15.5475	15.5374	29.8631	29.8526	15.9088	15.805	14.5914	15.8847	29.196	30.0562	31.0856	29.1145	792.084	786.939	726.513	790.884	1453.6	1496.42	1547.72	1449.58
Kif24	1.92108	0.000275101	-1.92108	0.000275101	Kif24	0.55191	0.3561	0.475038	0.500787	-0.472428	-0.401545	-0.224074	-0.785788	Kif24	kinesin family member 24	109242	Kif24	1.24016	1.22823	2.36242	2.35953	1.22698	1.28877	1.45747	0.987431	2.49571	2.17896	2.36621	2.40882	119.607	125.633	142.078	96.2557	243.28	212.403	230.66	234.814
Cystm1	1.91994	6.50331e-06	-1.91994	6.50331e-06	Cystm1	0.394069	0.531091	0.517553	0.439406	-0.340367	-0.48625	-0.609867	-0.445634	Cystm1	cysteine-rich transmembrane module containing 1	66060	Cystm1	68.2773	68.1254	130.896	130.797	74.5576	67.3871	61.8535	69.3112	124.045	136.404	135.13	128.005	529.45	478.638	439.334	492.194	880.672	968.414	959.587	908.991
Stk11ip	1.91977	3.94912e-05	-1.91977	3.94912e-05	Stk11ip	0.539078	0.584265	0.523244	0.235284	-0.433766	-0.480139	-0.571644	-0.396322	Stk11ip	serine/threonine kinase 11 interacting protein	71728	Stk11ip	4.79848	4.79358	9.2431	9.20258	4.91709	4.76155	4.46892	5.04638	9.6508	9.95786	9.54546	7.8183	378.059	366.108	343.607	388	742.003	765.611	733.919	601.124
Cyb5a	1.91939	1.05957e-07	-1.91939	1.05957e-07	Cyb5a	0.466405	0.447685	0.48379	0.483416	-0.420021	-0.447494	-0.560785	-0.452996	Cyb5a	cytochrome b5 type A (microsomal)	109672	Cyb5a	331.476	331.249	635.831	635.797	343.003	336.533	311.117	335.252	634.072	625.898	641.759	641.593	3389.99	3326.57	3075.34	3313.38	6265.67	6184.89	6342.66	6341.02
St3gal4	1.91928	4.40249e-07	-1.91928	4.40249e-07	St3gal4	0.471576	0.424135	0.553547	0.431866	-0.445263	-0.404352	-0.501923	-0.529586	St3gal4	"ST3 beta-galactoside alpha-2,3-sialyltransferase 4"	20443	St3gal4	16.0481	16.0389	30.8028	30.7832	16.3195	16.7889	15.691	15.393	30.8108	29.8141	32.6121	29.9743	538.651	554.171	517.93	508.071	1016.91	984.014	1076.41	989.349
Gm10677	1.91827	0.0893321	-1.91827	0.0893321	Gm10677	1.23454	-0.217764	0.282321	0.580508	0.583165	-0.856776	-0.791986	-0.814009	Gm10677	predicted gene 10677	100038460	Gm10677	0.324978	0.293604	0.602293	0.563211	0.60921	0.224544	0.234858	0.2313	0.956865	0.349674	0.494543	0.608089	20.9113	7.70789	8.06197	7.93945	32.8431	12.0021	16.9754	20.8728
Tcte2	1.91801	0.00611456	-1.91801	0.00611456	Tcte2	0.529669	0.662111	0.489937	0.197508	-1.06521	-0.360144	-0.327131	-0.126737	Tcte2	t-complex-associated testis expressed 2	21646	Tcte2	0.775359	0.754014	1.45597	1.44621	0.49905	0.813563	0.832394	0.956431	1.50748	1.65242	1.46653	1.19746	10.8734	17.7273	18.1376	20.8389	32.8427	36.0005	31.9529	26.0904
Cradd	1.91739	0.000652723	-1.91739	0.000652723	Cradd	0.634385	0.614823	0.408449	0.220629	-0.301168	-0.500508	-0.762951	-0.313659	Cradd	CASP2 and RIPK1 domain containing adaptor with death domain	12905	Cradd	2.09388	2.07689	4.00906	3.98221	2.33404	2.03283	1.69472	2.31392	4.46414	4.40402	3.81702	3.35108	61.0582	53.182	44.3364	60.5319	116.774	115.202	99.8529	87.6639
Gm10785	1.91657	0.0204033	-1.91657	0.0204033	Gm10785	0.348598	0.521604	0.163223	0.843623	-0.67728	-1.11731	-0.0302215	-0.05224	Gm10785	predicted gene 10785	100038392	Gm10785	0.372158	0.35488	0.690666	0.680152	0.307229	0.226465	0.481112	0.473825	0.625579	0.705281	0.550147	0.881657	8.36453	6.16602	13.0994	12.9002	17.0308	19.2006	14.9782	24.0038
Lyrm4	1.91648	0.000276341	-1.91648	0.000276341	Lyrm4	0.416326	0.396765	0.505304	0.558526	-0.383074	-0.728925	-0.578977	-0.185945	Lyrm4	LYR motif containing 4	380840	Lyrm4	5.97239	5.9125	11.343	11.3312	6.27634	4.9385	5.47941	7.19529	10.9232	10.7761	11.6181	12.0547	148.882	117.154	129.986	170.68	259.093	255.604	275.594	285.951
Rcor1	1.91543	5.85359e-08	-1.91543	5.85359e-08	Rcor1	0.478326	0.480311	0.407315	0.509391	-0.495013	-0.415307	-0.466139	-0.498883	Rcor1	REST corepressor 1	217864	Rcor1	11.9768	11.9736	22.9424	22.9346	11.7583	12.4262	11.996	11.7268	23.086	23.1178	21.9772	23.5885	535.305	565.733	546.144	533.872	1050.97	1052.42	1000.53	1073.88
Smim5	1.91529	0.0741694	-1.91529	0.0741694	Smim5	-0.550587	1.29757	1.03221	0.095935	-0.223371	-0.550587	-0.550587	-0.550587	Smim5	small integral membrane protein 5	66528	Smim5	0.0833105	0.079911	0.204033	0	0.125459	0.0577981	0.0755625	0.0744226	0	0.36004	0.299551	0.156539	1.67283	0.770753	1.00765	0.992327	0	4.80007	3.99412	2.08723
Slc2a4rg-ps	1.9152	0.000227943	-1.9152	0.000227943	Slc2a4rg-ps	0.336492	0.73197	0.451635	0.35489	-0.645885	-0.469432	-0.490441	-0.269227	Slc2a4rg-ps	"Slc2a4 regulator, pseudogene"	329584	Slc2a4rg-ps	1.00087	0.996547	1.92046	1.90858	0.881401	0.996073	0.981673	1.14435	1.7414	2.2906	1.88608	1.76375	44.3299	50.0989	49.3747	57.5549	87.5807	115.202	94.8603	88.7075
Enox2	1.9152	1.1536e-05	-1.9152	1.1536e-05	Enox2	0.281057	0.588407	0.476545	0.528975	-0.516782	-0.407988	-0.453111	-0.497102	Enox2	ecto-NOX disulfide-thiol exchanger 2	209224	Enox2	3.72076	3.71918	7.14529	7.12295	3.59738	3.87915	3.7597	3.64679	6.25403	7.73894	7.16156	7.42661	243.397	261.285	255.942	247.089	423.306	520.807	484.287	500.936
Zfp704	1.91508	6.01822e-06	-1.91508	6.01822e-06	Zfp704	0.371296	0.629548	0.447986	0.425973	-0.505896	-0.531481	-0.40646	-0.430966	Zfp704	zinc finger protein 704	170753	Zfp704	4.6905	4.68751	8.99762	8.97693	4.5682	4.4879	4.89416	4.81173	8.39085	10.0357	8.84896	8.71496	1125.81	1106.03	1206.15	1185.83	2067.88	2473.24	2180.79	2147.76
Wdsub1	1.91473	6.27336e-05	-1.91473	6.27336e-05	Wdsub1	0.379074	0.510241	0.532772	0.452195	-0.367378	-0.720533	-0.460848	-0.325524	Wdsub1	"WD repeat, SAM and U-box domain containing 1"	72137	Wdsub1	12.3304	12.2629	23.4999	23.4801	13.1539	10.2978	12.3287	13.5411	22.0678	24.1682	24.5486	23.2151	429.08	349.151	421.196	460.44	743.219	825.612	833.772	780.626
Nckap5	1.91401	0.000144885	-1.91401	0.000144885	Nckap5	0.552992	0.475944	0.535031	0.30923	-0.612313	-0.597523	-0.461786	-0.201576	Nckap5	NCK-associated protein 5	210356	Nckap5	0.609731	0.605655	1.16176	1.15923	0.548117	0.553765	0.608396	0.728647	1.22932	1.16539	1.21411	1.03821	69.4224	70.1385	76.5811	92.2864	155.699	147.602	153.774	131.496
Ndufs4	1.91299	1.28491e-06	-1.91299	1.28491e-06	Ndufs4	0.437198	0.456031	0.452252	0.526182	-0.545148	-0.524392	-0.454168	-0.347954	Ndufs4	NADH dehydrogenase (ubiquinone) Fe-S protein 4	17993	Ndufs4	37.0889	37.0355	70.8689	70.8487	35.105	35.6137	37.3901	40.2467	69.3561	70.2674	70.0836	73.7686	844.778	857.077	899.828	968.511	1668.9	1690.82	1686.52	1775.19
Pcolce	1.91295	1.72815e-06	-1.91295	1.72815e-06	Pcolce	0.477973	0.502418	0.515219	0.375982	-0.378351	-0.449625	-0.573345	-0.47027	Pcolce	procollagen C-endopeptidase enhancer protein	18542	Pcolce	145.345	145.177	277.912	277.715	154.473	147.027	134.944	144.938	279.661	284.44	286.975	260.573	3731.24	3551.63	3259.74	3500.93	6754.66	6870.1	6931.79	6294.06
Vasn	1.91289	1.11052e-06	-1.91289	1.11052e-06	Vasn	0.379059	0.570571	0.489448	0.432428	-0.404907	-0.487819	-0.518033	-0.460747	Vasn	vasorin	246154	Vasn	22.9195	22.9099	43.8774	43.8241	23.932	22.5954	22.1271	23.0234	41.2075	47.0573	44.4843	42.7604	1291.42	1219.33	1194.06	1242.39	2223.58	2539.24	2400.46	2307.44
Fibp	1.91278	8.83875e-06	-1.91278	8.83875e-06	Fibp	0.416724	0.513013	0.54553	0.396074	-0.320388	-0.518416	-0.586899	-0.445637	Fibp	fibroblast growth factor (acidic) intracellular binding protein	58249	Fibp	16.8819	16.8422	32.246	32.2153	18.6545	16.2619	15.508	17.1033	31.094	33.2401	33.9978	30.6521	344.603	301.364	287.179	317.545	576.573	614.409	628.075	566.684
Ift172	1.9124	4.60021e-06	-1.9124	4.60021e-06	Ift172	0.443465	0.465609	0.566667	0.395026	-0.405777	-0.462662	-0.396146	-0.606183	Ift172	intraflagellar transport 172	67661	Ift172	4.93265	4.92446	9.42647	9.41754	5.1404	4.94166	5.17483	4.47372	9.26071	9.40395	10.0863	8.95494	483.447	464.764	486.693	420.747	870.941	884.413	948.603	842.199
D6Ertd527e	1.91099	0.0196669	-1.91099	0.0196669	D6Ertd527e	0.557799	-0.269118	1.0506	0.529358	-0.662116	-0.32299	-0.662116	-0.221419	D6Ertd527e	"DNA segment, Chr 6, ERATO Doi 527, expressed"	52372	D6Ertd527e	0.0976686	0.0897784	0.230102	0.218749	0.0457603	0.126499	0.0826891	0.135726	0.232933	0.131312	0.327778	0.228386	1.67283	4.62452	3.02294	4.96163	8.51479	4.80007	11.9824	8.34894
Pon3	1.91087	3.59979e-07	-1.91087	3.59979e-07	Pon3	0.471405	0.442084	0.506564	0.448406	-0.394991	-0.498869	-0.420623	-0.553976	Pon3	paraoxonase 3	269823	Pon3	19.7838	19.765	37.7741	37.7683	20.7782	19.3347	20.4123	18.6101	37.8808	37.1187	38.8153	37.2817	593.854	552.63	583.427	531.887	1082.59	1060.82	1109.37	1065.53
Il1r1	1.91037	7.26142e-07	-1.91037	7.26142e-07	Il1r1	0.464394	0.448133	0.51426	0.440914	-0.545816	-0.415062	-0.379869	-0.526953	Il1r1	"interleukin 1 receptor, type I"	16177	Il1r1	3.16346	3.15964	6.03727	6.03607	2.9915	3.27529	3.35617	3.03087	6.02549	5.95796	6.2374	5.92822	248.415	269.764	275.088	251.059	493.858	492.007	514.243	489.457
Scx	1.90852	3.78802e-05	-1.90852	3.78802e-05	Scx	0.508896	0.303208	0.56001	0.492797	-0.563467	-0.275566	-0.543582	-0.482296	Scx	scleraxis	20289	Scx	12.7663	12.7255	24.3411	24.287	11.8961	14.5235	12.0612	12.5846	25.016	21.692	25.9182	24.7384	200.739	245.099	203.545	212.358	422.09	366.005	437.356	417.447
Col20a1	1.9083	0.0721745	-1.9083	0.0721745	Col20a1	-0.565549	0.755889	1.44177	0.232469	-0.565549	-0.330348	-0.403132	-0.565549	Col20a1	"collagen, type XX, alpha 1"	73368	Col20a1	0.0880604	0.0815641	0.227566	0.195979	0.0812873	0.117707	0.111916	0.0413313	0.0844421	0.249915	0.402034	0.173871	5.8549	8.47828	8.06117	2.97698	6.08199	18.0003	28.9574	12.5234
Gpr146	1.90692	1.2989e-07	-1.90692	1.2989e-07	Gpr146	0.485951	0.456126	0.468252	0.452167	-0.543844	-0.45829	-0.472918	-0.387443	Gpr146	G protein-coupled receptor 146	80290	Gpr146	3.34285	3.34038	6.37011	6.36985	3.16409	3.3574	3.32353	3.52639	6.46023	6.32805	6.38146	6.31071	220.813	234.309	232.766	246.097	452.5	441.606	445.344	440.407
Slc45a3	1.90619	0.000147047	-1.90619	0.000147047	Slc45a3	0.393423	0.33663	0.595379	0.535945	-0.32263	-0.33074	-0.713477	-0.49453	Slc45a3	"solute carrier family 45, member 3"	212980	Slc45a3	1.91319	1.90191	3.6349	3.62539	2.09967	2.0879	1.60138	1.86382	3.44909	3.31595	3.96734	3.80722	116.262	115.613	88.6729	103.202	190.974	183.603	219.676	210.811
Anks3	1.90453	1.43402e-05	-1.90453	1.43402e-05	Anks3	0.603529	0.470435	0.394683	0.390219	-0.475773	-0.530962	-0.541383	-0.310749	Anks3	ankyrin repeat and sterile alpha motif domain containing 3	72615	Anks3	7.82955	7.81322	14.9075	14.8805	7.75357	7.46257	7.40886	8.69319	16.3834	14.9396	14.1754	14.1316	319.51	307.53	305.317	358.23	675.101	615.609	584.14	582.339
Scube3	1.90375	0.0001404	-1.90375	0.0001404	Scube3	0.544742	0.46629	0.52299	0.323673	-0.601348	-0.375013	-0.235675	-0.645659	Scube3	"signal peptide, CUB domain, EGF-like 3"	268935	Scube3	2.1202	2.10591	4.01617	4.00913	1.91523	2.24055	2.46774	1.8573	4.23866	4.01432	4.17523	3.63647	96.1876	112.53	123.941	93.2787	212.87	201.603	209.691	182.633
P2rx3	1.90314	0.0100689	-1.90314	0.0100689	P2rx3	0.855403	0.473273	0.0636706	0.464424	-0.439843	-0.309895	-1.00125	-0.105783	P2rx3	"purinergic receptor P2X, ligand-gated ion channel, 3"	228139	P2rx3	0.18726	0.182644	0.354164	0.347598	0.185753	0.203261	0.125874	0.234152	0.455873	0.349793	0.263335	0.347654	13.3826	14.6443	9.06882	16.8696	32.8427	25.2004	18.9721	25.0468
Fam160a1	1.90309	1.71943e-06	-1.90309	1.71943e-06	Fam160a1	0.53724	0.423773	0.516303	0.379379	-0.406241	-0.527386	-0.519249	-0.403818	Fam160a1	"family with sequence similarity 160, member A1"	229488	Fam160a1	4.84913	4.84505	9.22991	9.22058	5.04356	4.63734	4.66357	5.05204	9.69959	8.96595	9.55984	8.69426	381.405	350.693	352.676	382.046	733.488	678.01	722.935	657.479
Adarb1	1.90254	4.05747e-06	-1.90254	4.05747e-06	Adarb1	0.359218	0.505855	0.45586	0.534919	-0.420199	-0.498799	-0.569246	-0.367608	Adarb1	"adenosine deaminase, RNA-specific, B1"	110532	Adarb1	2.03059	2.02774	3.86194	3.85785	2.09019	1.97936	1.88503	2.16779	3.58768	3.97151	3.83624	4.05233	240.051	227.372	216.644	249.074	412.359	457.207	440.351	465.453
Bbs10	1.90201	0.000937319	-1.90201	0.000937319	Bbs10	0.590978	0.270241	0.306188	0.687642	-0.330005	-0.448004	-0.789274	-0.287766	Bbs10	Bardet-Biedl syndrome 10 (human)	71769	Bbs10	0.884597	0.87673	1.6805	1.66755	0.961902	0.886359	0.699644	0.990481	1.82127	1.45822	1.49501	1.94748	44.3299	40.8499	32.2447	45.647	83.9315	67.201	68.8985	89.7511
Nqo1	1.90083	1.6188e-05	-1.90083	1.6188e-05	Nqo1	0.426646	0.299784	0.509418	0.617411	-0.440753	-0.512105	-0.517203	-0.383197	Nqo1	"NAD(P)H dehydrogenase, quinone 1"	18104	Nqo1	15.4068	15.3955	29.3588	29.2641	15.6381	14.8835	14.831	16.2746	28.5297	26.1281	30.2144	32.5629	381.405	363.025	361.745	396.931	695.78	637.209	736.915	794.193
Rasal2	1.90045	1.30889e-06	-1.90045	1.30889e-06	Rasal2	0.412124	0.574503	0.418987	0.447064	-0.427913	-0.504055	-0.397439	-0.523272	Rasal2	RAS protein activator like 2	226525	Rasal2	6.24618	6.2421	11.8752	11.8628	6.39653	6.06769	6.53308	5.9874	11.4504	12.8145	11.505	11.7311	1137.52	1079.05	1161.82	1064.77	2036.25	2278.83	2045.99	2086.19
Ugt1a1	1.9	0.0543374	-1.9	0.0543374	Ugt1a1	0.161683	0.159248	1.61454	-0.0834775	-0.462999	-0.462999	-0.462999	-0.462999	Ugt1a1	"UDP glucuronosyltransferase 1 family, polypeptide A1"	394436	Ugt1a1	0.0170234	0	0.215073	0.19	0	0.0304117	0.037682	0	0.154187	0.153927	0.422087	0.130091	0	1.6631	2.06069	0	8.43141	8.41718	23.0817	7.11399
Rasgef1a	1.89988	0.000143546	-1.89988	0.000143546	Rasgef1a	0.448173	0.65993	0.367746	0.375966	-0.33036	-0.604469	-0.302711	-0.614276	Rasgef1a	"RasGEF domain family, member 1A"	70727	Rasgef1a	0.545692	0.542878	1.03494	1.0314	0.595137	0.492155	0.606653	0.488821	1.02089	1.18229	0.965535	0.971052	32.6202	26.9764	33.2523	26.7928	55.9543	64.8009	52.9221	53.2245
Rxra	1.89884	5.12643e-08	-1.89884	5.12643e-08	Rxra	0.472588	0.466653	0.447745	0.463254	-0.408409	-0.538835	-0.44505	-0.457947	Rxra	retinoid X receptor alpha	20181	Rxra	10.6293	10.6236	20.1729	20.1725	11.0299	10.0765	10.7533	10.6576	20.3132	20.2298	19.9664	20.1822	980.277	891.761	958.272	942.71	1795.4	1794.03	1770.39	1789.8
Ano9	1.89834	0.00545245	-1.89834	0.00545245	Ano9	0.363458	0.965389	0.378235	0.142392	-0.176915	-0.410384	-0.801348	-0.460827	Ano9	anoctamin 9	71345	Ano9	0.177813	0.175741	0.341568	0.333616	0.214192	0.182189	0.138941	0.175929	0.31151	0.472793	0.314717	0.267254	10.8734	9.24904	7.05353	8.93094	15.8132	24.0003	15.9765	13.567
Itgb3bp	1.8982	3.80143e-05	-1.8982	3.80143e-05	Itgb3bp	0.290763	0.534238	0.469147	0.555118	-0.597535	-0.337025	-0.382323	-0.532383	Itgb3bp	integrin beta 3 binding protein (beta3-endonexin)	67733	Itgb3bp	2.21153	2.20554	4.19721	4.18655	2.00821	2.40564	2.33128	2.10098	3.71718	4.40055	4.20642	4.4647	92.0056	110.218	106.811	96.2557	170.296	201.603	192.716	204.549
Taf9b	1.89814	2.18493e-05	-1.89814	2.18493e-05	Taf9b	0.51701	0.428301	0.367787	0.536082	-0.348677	-0.441445	-0.656323	-0.402734	Taf9b	TATA-box binding protein associated factor 9B	407786	Taf9b	3.14654	3.1365	5.96013	5.95353	3.3935	3.18216	2.74181	3.2687	6.18366	5.81489	5.57603	6.26595	143.027	134.111	114.872	136.941	261.526	243.603	236.651	265.079
1110032A03Rik	1.8981	0.000135728	-1.8981	0.000135728	1110032A03Rik	0.47517	0.313591	0.649781	0.410567	-0.275159	-0.618485	-0.574227	-0.381238	1110032A03Rik	RIKEN cDNA 1110032A03 gene	68721	1110032A03Rik	2.14638	2.13624	4.06962	4.05479	2.43208	1.91702	1.97674	2.25967	4.09119	3.65771	4.61756	3.91203	69.4224	54.7235	56.4282	64.5012	116.774	104.401	131.806	111.667
1700096K18Rik	1.89744	0.0299874	-1.89744	0.0299874	1700096K18Rik	0.0864831	1.06692	0.0772711	0.617433	-0.531949	0.180072	-0.848313	-0.647921	1700096K18Rik	RIKEN cDNA 1700096K18 gene	73571	1700096K18Rik	0.72908	0.701461	1.38799	1.33098	0.668275	1.0947	0.536686	0.616658	1.02594	2.02425	1.01941	1.48236	15.0555	24.6641	12.0918	13.8926	23.1116	45.6007	22.9662	33.3958
Pcdhb5	1.89633	0.0257838	-1.89633	0.0257838	Pcdhb5	0.274239	0.892111	0.989464	-0.309392	-0.436045	-0.232103	-0.589137	-0.589137	Pcdhb5	protocadherin beta 5	93876	Pcdhb5	0.0930532	0.0890626	0.220299	0.20716	0.111195	0.128079	0.0669777	0.0659611	0.181929	0.27919	0.29868	0.121398	6.69131	7.70753	4.03059	3.96931	10.9476	16.8002	17.9735	7.30532
Med16	1.89317	1.00092e-05	-1.89317	1.00092e-05	Med16	0.436053	0.37657	0.500624	0.528357	-0.358445	-0.363026	-0.530151	-0.589983	Med16	mediator complex subunit 16	216154	Med16	8.77694	8.75516	16.5887	16.575	9.39628	9.36649	8.34194	8.00306	16.2976	15.6393	17.0436	17.3744	511.886	510.253	454.452	435.631	887.965	852.012	928.636	946.568
Lyplal1	1.89264	7.75294e-05	-1.89264	7.75294e-05	Lyplal1	0.460493	0.398498	0.493399	0.488403	-0.342962	-0.317809	-0.730022	-0.450002	Lyplal1	lysophospholipase-like 1	226791	Lyplal1	3.59212	3.5699	6.75882	6.75652	3.87211	3.94021	2.96095	3.59522	6.7579	6.47365	6.91381	6.88991	96.1876	97.8856	73.5582	89.3094	167.863	160.802	171.747	171.153
Vps9d1	1.89234	1.76811e-05	-1.89234	1.76811e-05	Vps9d1	0.567046	0.512042	0.422304	0.338952	-0.479922	-0.578158	-0.472316	-0.309947	Vps9d1	VPS9 domain containing 1	72325	Vps9d1	5.29415	5.28227	10.014	9.99586	5.21014	4.86718	5.23768	5.86161	10.7651	10.3624	9.73748	9.19084	242.56	226.601	243.85	272.89	501.156	482.407	453.332	427.883
Glt8d1	1.89059	6.80987e-07	-1.89059	6.80987e-07	Glt8d1	0.553076	0.389737	0.50896	0.385907	-0.475185	-0.456353	-0.440455	-0.465686	Glt8d1	glycosyltransferase 8 domain containing 1	76485	Glt8d1	11.0956	11.0952	21.0036	20.9765	10.9746	11.1188	11.242	11.0471	22.3834	19.9874	21.7093	19.9344	370.531	372.274	385.929	374.107	749.301	673.21	718.943	667.915
Optn	1.89024	6.08218e-07	-1.89024	6.08218e-07	Optn	0.498201	0.375604	0.527043	0.436292	-0.388024	-0.460103	-0.487239	-0.501774	Optn	optineurin	71648	Optn	14.7955	14.7886	27.9768	27.954	15.5374	14.7802	14.5048	14.3594	28.7183	26.3787	29.2982	27.512	620.619	590.397	579.397	573.565	1147.06	1053.62	1170.28	1098.93
Rab3d	1.89009	1.52111e-07	-1.89009	1.52111e-07	Rab3d	0.491263	0.494008	0.406514	0.445119	-0.411964	-0.532578	-0.456057	-0.436305	Rab3d	"RAB3D, member RAS oncogene family"	19340	Rab3d	6.71509	6.71183	12.6899	12.6859	6.93535	6.37911	6.72659	6.81932	12.9708	12.9955	12.2308	12.5625	459.191	422.373	445.38	451.509	858.777	860.412	809.807	831.763
Ttll5	1.88949	5.79969e-06	-1.88949	5.79969e-06	Ttll5	0.400344	0.474879	0.502755	0.458011	-0.370307	-0.367126	-0.488184	-0.61037	Ttll5	"tubulin tyrosine ligase-like family, member 5"	320244	Ttll5	4.40279	4.39234	8.30204	8.29926	4.67083	4.68114	4.30437	3.95483	7.96862	8.39113	8.55484	8.29359	391.442	392.313	360.737	331.437	667.802	703.21	716.944	695.049
Slc38a7	1.88931	3.20598e-08	-1.88931	3.20598e-08	Slc38a7	0.456004	0.4557	0.453285	0.470723	-0.471069	-0.416921	-0.525689	-0.422034	Slc38a7	"solute carrier family 38, member 7"	234595	Slc38a7	12.0873	12.0817	22.8264	22.8261	11.9805	12.4387	11.5354	12.3947	22.7799	22.7751	22.737	23.0135	666.622	692.136	641.871	689.667	1267.49	1267.22	1265.14	1280.52
[truncated: 23,185 more rows]
